# Supplementary material for: 1-(2-Bromo­acet­yl)-3-methyl-2,6-diphenyl­piperidin-4-one
Source: Acta Crystallogr Sect E Struct Rep Online. 2010 May 29;66(Pt 6):o1479. doi: 10.1107/S160053681001901X (PMC2979607; doi:10.1107/S160053681001901X)
Supplement: Supplementary file 2 [file e-66-o1479-Isup2.hkl]

#
# h,k,l, Fc-squared, Fo-squared, sigma(Fo-squared) and status flag
#
data_I
_shelx_title ' SSHARI1_0m in C2/c'
_shelx_refln_list_code          4
_shelx_F_calc_maximum      375.08
_exptl_crystal_F_000      1584.00
_reflns_d_resolution_high  0.7456
 
loop_
 _symmetry_equiv_pos_as_xyz
 'x, y, z'
 '-x, y, -z+1/2'
 'x+1/2, y+1/2, z'
 '-x+1/2, y+1/2, -z+1/2'
 '-x, -y, -z'
 'x, -y, z-1/2'
 '-x+1/2, -y+1/2, -z'
 'x+1/2, -y+1/2, z-1/2'
 
_cell_length_a    21.4006
_cell_length_b    14.5873
_cell_length_c    13.8107
_cell_angle_alpha  90.000
_cell_angle_beta  125.368
_cell_angle_gamma  90.000
 
_shelx_F_squared_multiplier     1.000
 
loop_
 _refln_index_h
 _refln_index_k
 _refln_index_l
 _refln_F_squared_calc
 _refln_F_squared_meas
 _refln_F_squared_sigma
 _refln_observed_status
   4   0   0      287.26      533.08     21.14 o
   6   0   0    49983.23    50403.45    826.05 o
   8   0   0     8618.07     5836.60    115.69 o
  10   0   0     1824.71     1602.74     52.03 o
  12   0   0     3574.73     4006.06     76.83 o
  14   0   0     4728.91     4006.01     79.13 o
  16   0   0     4238.07     4376.36    104.61 o
  18   0   0     1993.69     2023.32    108.61 o
  20   0   0      822.55      856.24     57.37 o
  22   0   0     1420.23     1563.03    114.91 o
   1   1   0     9180.57    10215.31    155.13 o
   3   1   0    32767.92    34634.38    362.99 o
   5   1   0    17160.53    18027.06    189.79 o
   7   1   0       53.86      215.72      7.84 o
   9   1   0     1219.12     1056.01     19.22 o
  11   1   0    13033.47    12206.04    148.25 o
  13   1   0     1319.01     1213.93     25.34 o
  15   1   0      111.75      107.10     16.51 o
  17   1   0       89.34       69.36     20.29 o
  19   1   0      718.48      819.14     38.55 o
  21   1   0      107.43      110.97     74.77 o
  23   1   0       35.17       71.82     77.13 o
   0   2   0    58298.87    67391.78   1114.02 o
   2   2   0     7858.63    11710.34    130.49 o
   4   2   0    23679.94    30731.62    359.07 o
   6   2   0     7612.77     8227.86     93.40 o
   8   2   0    10221.53    10491.29    126.72 o
  10   2   0       15.43       -5.34      8.12 o
  12   2   0      750.59      716.83     18.22 o
  14   2   0       46.19       10.77     14.13 o
  16   2   0     1983.96     1908.48     41.91 o
  18   2   0        0.91       11.65     26.47 o
  20   2   0       25.89       64.51     32.24 o
  22   2   0      283.05      170.00     58.99 o
   1   3   0     5456.11     5230.23     73.16 o
   3   3   0    45251.00    44518.64    492.04 o
   5   3   0    44943.79    45234.32    527.62 o
   7   3   0      409.31      284.81     11.30 o
   9   3   0    10097.18     9446.63    117.65 o
  11   3   0    16630.82    15073.05    181.93 o
  13   3   0     3220.45     2948.66     51.21 o
  15   3   0      142.86      201.00     22.34 o
  17   3   0     3217.86     3195.05     58.90 o
  19   3   0     3953.55     3781.74     84.74 o
  21   3   0      645.76      683.43     72.41 o
  23   3   0       39.21       39.24     57.45 o
   0   4   0    85497.08    97331.98   1865.17 o
   2   4   0     7866.26     7574.20    116.40 o
   4   4   0    10865.66    13282.33    160.22 o
   6   4   0    11929.21    11013.73    153.56 o
   8   4   0     6462.62     5372.64     91.10 o
  10   4   0     1021.75      935.11     25.43 o
  12   4   0       27.92       -4.43     14.03 o
  14   4   0     6020.66     5569.62     86.48 o
  16   4   0     1469.97     1495.47     40.71 o
  18   4   0     2672.47     2509.26     72.51 o
  20   4   0      754.25      837.15     50.13 o
  22   4   0      330.35      326.26     59.35 o
   1   5   0       15.94       52.45      7.39 o
   3   5   0     1108.85     1838.36     27.80 o
   5   5   0     1054.05     1210.48     24.40 o
   7   5   0      160.13      201.40      9.32 o
   9   5   0        5.66       39.85      8.15 o
  11   5   0      146.48      197.39     15.24 o
  13   5   0       24.25       15.63     18.07 o
  15   5   0      758.27      755.37     27.36 o
  17   5   0      943.96      926.94     39.89 o
  19   5   0      243.88      259.78     33.85 o
  21   5   0       90.19       57.73     49.52 o
   0   6   0    26323.33    25244.09    488.33 o
   2   6   0    11528.37    11180.74    155.78 o
   4   6   0    11110.94    13799.99    211.62 o
   6   6   0     7941.59     6957.17    100.93 o
   8   6   0    12018.32    11286.02    146.32 o
  10   6   0     2790.24     3017.10     51.12 o
  12   6   0       95.91       63.61     16.02 o
  14   6   0     1787.80     1818.13     45.29 o
  16   6   0     2969.23     2943.08     56.72 o
  18   6   0      545.51      548.05     29.78 o
  20   6   0     1470.83     1423.33     48.28 o
  22   6   0      844.88      966.90     74.55 o
   1   7   0     1099.31     1890.32     32.84 o
   3   7   0    26545.12    27523.87    377.03 o
   5   7   0    15897.21    16357.45    227.96 o
   7   7   0      186.43      190.78     16.40 o
   9   7   0     4114.93     3952.07     61.56 o
  11   7   0     4348.56     4014.49     65.70 o
  13   7   0     2570.75     2624.51     50.51 o
  15   7   0       43.39       56.57     21.14 o
  17   7   0     1477.10     1477.23     41.77 o
  19   7   0      431.01      527.62     42.06 o
  21   7   0      791.17      864.03     61.25 o
   0   8   0     2599.09     3208.02     71.28 o
   2   8   0      641.49      730.97     20.01 o
   4   8   0       37.71       31.14     10.76 o
   6   8   0      612.77      884.97     24.76 o
   8   8   0     1029.15     1082.39     36.26 o
  10   8   0      433.72      515.56     34.08 o
  12   8   0      956.81     1057.82     40.12 o
  14   8   0      249.18      237.81     22.69 o
  16   8   0      238.22      239.36     25.61 o
  18   8   0        7.13       42.07     36.48 o
  20   8   0       17.52      -37.81     37.81 o
   1   9   0      327.19      297.12     15.25 o
   3   9   0     4537.68     4197.61     70.63 o
   5   9   0     8277.00     8938.39    164.74 o
   7   9   0       20.16        5.09     14.28 o
   9   9   0      543.94      541.01     25.96 o
  11   9   0     4017.90     4207.77     77.07 o
  13   9   0      534.52      569.30     29.31 o
  15   9   0        8.02      -12.83     22.97 o
  17   9   0      980.94     1018.19     45.60 o
  19   9   0       42.32       87.11     38.27 o
   0  10   0    12808.92    12836.25    255.93 o
   2  10   0      990.00     1037.30     27.45 o
   4  10   0     1017.35     1243.72     33.20 o
   6  10   0     7493.38     7249.20    120.03 o
   8  10   0     2058.92     2063.68     76.56 o
  10  10   0      918.54     1029.65     57.48 o
  12  10   0       52.98        8.78     22.13 o
  14  10   0      578.94      589.70     32.64 o
  16  10   0     1759.79     1845.75     60.63 o
  18  10   0        2.25       23.60     38.01 o
  20  10   0      258.46      230.96     64.86 o
   1  11   0     2314.20     2563.50     46.50 o
   3  11   0     2220.73     2397.52     44.95 o
   5  11   0      359.59      383.60     22.51 o
   7  11   0      373.13      327.66     35.34 o
   9  11   0       38.02       33.53     21.73 o
  11  11   0      185.47      179.11     27.93 o
  13  11   0      297.74      313.41     28.73 o
  15  11   0      110.08      104.64     34.44 o
  17  11   0        5.66      -21.34     36.39 o
  19  11   0       48.47      -40.93     40.93 o
   0  12   0      504.05      539.78     31.32 o
   2  12   0      389.78      396.87     26.48 o
   4  12   0      420.09      406.82     21.21 o
   6  12   0      411.40      414.26     24.95 o
   8  12   0      170.33      206.93     47.92 o
  10  12   0      109.54      134.65     25.72 o
  12  12   0      385.78      349.71     29.60 o
  14  12   0      395.19      462.47     39.65 o
  16  12   0      149.32      186.90     45.38 o
  18  12   0       10.47      -48.37     63.64 o
   1  13   0      155.33      190.11     20.09 o
   3  13   0     2613.87     2867.82     63.59 o
   5  13   0      402.04      500.11     31.42 o
   7  13   0      171.45      208.08     33.85 o
   9  13   0      194.96      155.19     35.47 o
  11  13   0      999.43     1199.43     55.67 o
  13  13   0      485.01      551.06     47.75 o
  15  13   0      163.52       36.26     48.61 o
  17  13   0      103.00      158.43     65.77 o
   0  14   0       20.43       -1.90     36.63 o
   2  14   0      705.06      749.14     35.11 o
   4  14   0      971.80      863.10     55.60 o
   6  14   0       25.70       18.21     32.14 o
   8  14   0      611.40      580.51     41.83 o
  10  14   0        2.17      -15.84     37.85 o
  12  14   0        9.66       -4.47     38.72 o
  14  14   0       11.87       20.98     43.94 o
  16  14   0      268.58      433.48    130.65 o
   1  15   0      123.67       80.03     29.11 o
   3  15   0      167.59      221.64     47.24 o
   5  15   0        2.52        6.03     59.03 o
   7  15   0       13.74       28.45     48.32 o
   9  15   0        7.83       42.55     55.88 o
  11  15   0      127.41      136.19     57.00 o
  13  15   0       41.75       35.23     59.07 o
   0  16   0      258.51      304.79     49.54 o
   2  16   0     1058.62     1097.06     98.38 o
   4  16   0      303.59      244.28     73.19 o
   6  16   0        3.61       20.84     53.22 o
   8  16   0      435.86      479.57     60.86 o
  10  16   0      308.58      175.34     59.33 o
  12  16   0       21.26      -88.15    110.18 o
   1  17   0       68.53       74.84     68.47 o
   3  17   0      231.70      132.84     55.18 o
   5  17   0        9.14       44.91     55.18 o
   7  17   0        8.65       73.78     54.82 o
   9  17   0       99.02       99.33     59.97 o
  11  17   0       19.98     -107.04    108.61 o
   2  18   0       19.07       89.67     55.60 o
   4  18   0      111.01       24.62     55.90 o
   6  18   0       98.64       49.86    127.50 o
   8  18   0       36.73      105.46    111.76 o
   3  19   0        7.51       91.24     70.05 o
   5  19   0       31.67       88.39     63.73 o
 -23   1   1        2.22        4.82     51.67 o
 -21   1   1     1287.98     1315.81     56.61 o
 -19   1   1      879.19      890.52     38.41 o
 -17   1   1     1345.36     1324.27     35.30 o
 -15   1   1      662.85      573.67     25.35 o
 -13   1   1    12282.89    11021.14    143.13 o
 -11   1   1     1753.01     1132.14     21.96 o
  -9   1   1     1983.66     2448.09     33.47 o
  -7   1   1    21332.20    21211.15    250.84 o
  -5   1   1    23371.72    20519.25    196.74 o
  -1   1   1      896.68      815.30     13.44 o
   3   1   1    75602.97    83281.63   1119.57 o
   5   1   1     2041.57     1542.39     26.36 o
   7   1   1     1694.06     1555.45     23.75 o
   9   1   1    10095.52     8722.14    107.10 o
  11   1   1    11891.38    11091.68    135.86 o
  13   1   1      554.39      601.73     18.63 o
  15   1   1     2270.61     2267.95     46.30 o
  17   1   1     2282.27     2137.72     57.20 o
  19   1   1      448.53      518.66     34.49 o
  21   1   1       46.22        3.73     62.96 o
 -24   2   1      319.25      478.30     67.87 o
 -22   2   1     1316.59     1211.54     72.90 o
 -20   2   1       10.95      -33.17     33.17 o
 -18   2   1      745.58      758.16     31.60 o
 -16   2   1     2507.92     2154.75     43.12 o
 -14   2   1     5517.55     5124.83     67.58 o
 -12   2   1     2056.02     1949.82     30.55 o
 -10   2   1    20930.37    19717.90    234.70 o
  -8   2   1    31164.24    30231.56    383.08 o
  -6   2   1      160.77       49.34      5.75 o
  -4   2   1       78.27      420.19     18.00 o
  -2   2   1    33303.01    30236.01    379.37 o
   0   2   1     3215.04     1375.11     22.71 o
   2   2   1    19733.91    27401.70    407.68 o
   4   2   1    18094.10    18234.09    247.30 o
   6   2   1    22721.18    19530.82    218.21 o
   8   2   1     8012.97     8019.19     98.49 o
  10   2   1      619.13      835.03     32.64 o
  12   2   1     8908.68     8296.57    104.31 o
  14   2   1     5394.83     4907.42     77.54 o
  16   2   1       30.81       28.00     19.47 o
  18   2   1      172.00      201.71     30.03 o
  20   2   1      968.17      990.11     60.47 o
  22   2   1      615.48      672.21    117.27 o
 -23   3   1       47.43      -35.40     54.23 o
 -21   3   1       77.93      113.67     38.15 o
 -19   3   1       62.67       22.89     25.63 o
 -17   3   1      712.82      658.22     26.06 o
 -15   3   1      280.18      350.44     19.41 o
 -13   3   1      964.35      893.32     20.23 o
 -11   3   1     1508.71     1587.25     25.86 o
  -9   3   1        4.25        7.04      6.02 o
  -7   3   1    17778.10    21441.48    271.21 o
  -5   3   1     9059.39    13732.41    174.39 o
  -3   3   1     5907.93     7218.61     86.28 o
  -1   3   1    47024.79    63066.89    902.82 o
   1   3   1     5679.69     5989.64     77.46 o
   3   3   1       29.96       49.01      6.25 o
   5   3   1      994.02     1323.74     28.05 o
   7   3   1     3420.29     4587.47     58.31 o
   9   3   1       39.82      132.60     10.24 o
  11   3   1     1030.26      947.15     31.98 o
  13   3   1       55.14       59.48     16.10 o
  15   3   1       13.79        7.27     18.83 o
  17   3   1      212.00      191.31     23.30 o
  19   3   1      341.29      341.97     41.94 o
  21   3   1        1.79       -4.08     55.62 o
 -22   4   1      346.11      283.00     58.96 o
 -20   4   1       13.25        6.24     37.49 o
 -18   4   1      818.36      822.36     30.18 o
 -16   4   1     5782.27     5772.93     90.45 o
 -14   4   1       73.47       42.57     16.46 o
 -12   4   1     1385.12     1520.89     32.85 o
 -10   4   1    16595.94    15687.67    202.52 o
  -6   4   1     4161.23     4485.72     66.12 o
  -4   4   1    18845.63    21284.54    268.96 o
  -2   4   1    14003.66    12669.13    174.32 o
   0   4   1    25998.00    26953.73    367.11 o
   2   4   1    34344.63    43149.98    543.90 o
   4   4   1    19828.82    20267.24    303.25 o
   6   4   1     1142.44      455.75     13.41 o
   8   4   1     1935.67     1455.74     24.11 o
  10   4   1     3150.01     3283.90     45.70 o
  12   4   1      796.46      691.81     23.49 o
  14   4   1     5096.48     4936.17     79.62 o
  16   4   1      538.87      514.98     25.89 o
  18   4   1        5.77        3.88     24.57 o
  20   4   1      585.64      657.53     48.81 o
 -23   5   1        2.79       11.48     62.18 o
 -21   5   1      323.47      402.23     42.54 o
 -19   5   1      339.18      401.69     28.21 o
 -17   5   1     1798.02     1751.46     44.93 o
 -15   5   1     5236.26     5181.03     82.40 o
 -13   5   1     4482.69     3768.17     62.29 o
 -11   5   1    12922.37    12899.22    181.68 o
  -9   5   1      223.97      275.53     14.51 o
  -7   5   1    25964.45    27757.26    378.83 o
  -5   5   1    33259.89    31719.88    567.62 o
  -3   5   1      607.22      250.46     15.40 o
  -1   5   1      716.30     1116.97     20.49 o
   1   5   1     7833.50     5497.07     78.58 o
   3   5   1     4632.06     3025.55     46.59 o
   5   5   1     2228.71     1969.35     40.74 o
   7   5   1     5951.46     5859.36     84.87 o
   9   5   1     9144.36     8237.19    132.72 o
  11   5   1     4426.99     4173.75     67.01 o
  13   5   1      582.60      629.31     24.13 o
  15   5   1     3826.87     3690.72     65.34 o
  17   5   1      577.74      683.67     30.57 o
  19   5   1     1068.16     1163.86     50.73 o
  21   5   1      509.92      415.41     60.47 o
 -22   6   1        6.00       -3.94     55.65 o
 -20   6   1       33.95       51.32     29.74 o
 -18   6   1      141.65      130.82     22.61 o
 -16   6   1      113.67       79.35     20.65 o
 -14   6   1      168.55      189.66     18.77 o
 -12   6   1        9.56       13.73     15.07 o
 -10   6   1      973.98      712.41     27.03 o
  -8   6   1     2708.94     2674.25     45.58 o
  -6   6   1     1365.84     1526.41     37.11 o
  -4   6   1     5813.14     7159.56    101.68 o
  -2   6   1     7825.52     7818.44    110.13 o
   0   6   1     1293.04     1119.17     22.08 o
   2   6   1      338.32      560.97     17.88 o
   4   6   1     3346.22     5380.82     87.47 o
   6   6   1     1289.53     1168.88     32.15 o
   8   6   1     1912.00     1916.40     36.84 o
  10   6   1       25.67       41.33     14.97 o
  12   6   1      740.07      742.83     24.85 o
  14   6   1      233.78      265.17     21.88 o
  16   6   1      210.50      242.24     27.22 o
  18   6   1     1146.40     1028.67     47.60 o
  20   6   1      369.73      315.34     53.24 o
 -21   7   1      146.48      160.42     38.17 o
 -19   7   1      674.79      759.02     36.65 o
 -17   7   1      782.83      658.34     29.04 o
 -15   7   1     1387.20     1427.85     38.13 o
 -13   7   1       46.91       32.52     16.57 o
 -11   7   1      830.79      752.64     22.01 o
  -9   7   1      364.55      368.57     19.44 o
  -7   7   1     1425.98     1421.26     35.55 o
  -5   7   1     1812.28     1528.22     28.93 o
  -3   7   1      136.92       38.56      9.34 o
  -1   7   1     4535.07     5220.08     76.31 o
   1   7   1       46.28       82.21      9.97 o
   3   7   1    20300.27    22903.71    315.32 o
   5   7   1      249.42      238.94     15.55 o
   7   7   1      770.21      894.20     67.93 o
   9   7   1     3570.18     3296.30     61.05 o
  11   7   1       51.89       36.20     16.77 o
  13   7   1      433.98      458.69     30.95 o
  15   7   1     1601.51     1587.61     42.78 o
  17   7   1       25.10      -13.18     34.17 o
  19   7   1      205.20      206.22     39.48 o
 -22   8   1       22.76       42.77     65.36 o
 -20   8   1        4.21      -47.15     48.96 o
 -18   8   1     1325.27     1430.75     47.87 o
 -16   8   1     1121.60     1277.77     37.21 o
 -14   8   1      500.55      474.60     23.88 o
 -12   8   1       18.96       17.45     17.09 o
 -10   8   1     2188.79     1963.70     40.30 o
  -8   8   1     3520.93     2893.52     49.53 o
  -6   8   1     2353.42     2589.60     43.30 o
  -4   8   1     4299.23     4760.51     71.32 o
  -2   8   1     5115.54     4387.84     66.41 o
   0   8   1     9962.37     9332.01    132.40 o
   2   8   1      250.30      243.72     13.27 o
   4   8   1     4100.22     3686.19     58.71 o
   6   8   1     7697.15     6721.62    125.88 o
   8   8   1     5892.79     6244.69    119.96 o
  10   8   1     2773.63     2817.06     64.14 o
  12   8   1     2248.27     2128.85     45.62 o
  14   8   1     3081.80     3126.05     59.95 o
  16   8   1      656.05      735.72     36.28 o
  18   8   1      758.47      716.69     46.89 o
  20   8   1       42.80       -5.85     42.71 o
 -21   9   1        6.40       32.25     49.76 o
 -19   9   1      204.38      207.33     38.77 o
 -17   9   1        0.51      -23.61     25.16 o
 -15   9   1       86.11       68.30     25.33 o
 -13   9   1      880.28      849.65     34.60 o
 -11   9   1      575.30      481.03     22.92 o
  -9   9   1      132.13      120.55     19.24 o
  -7   9   1     1409.29     1354.12     39.19 o
  -5   9   1     1596.62     1611.09     38.49 o
  -3   9   1       95.55      204.56     13.70 o
  -1   9   1       87.53       84.58     12.33 o
   1   9   1     3199.04     3210.26     52.04 o
   3   9   1     1932.09     1721.55     38.80 o
   5   9   1      251.38      275.46     16.56 o
   7   9   1       51.12        8.32     14.28 o
   9   9   1     1006.83      975.24     36.44 o
  11   9   1     1806.25     1830.42     46.39 o
  13   9   1      117.13       67.38     28.30 o
  15   9   1        5.71      -25.18     27.02 o
  17   9   1     1279.35     1220.06     51.94 o
  19   9   1       62.59       44.70     39.85 o
 -20  10   1        2.38      -23.47     38.94 o
 -18  10   1        3.74      -35.05     35.05 o
 -16  10   1       98.02      103.13     28.20 o
 -14  10   1        9.19       16.52     28.89 o
 -12  10   1        7.50       15.41     20.35 o
 -10  10   1     1348.06     1382.65     38.91 o
  -8  10   1        5.03       14.31     25.99 o
  -6  10   1      241.28      290.75     16.84 o
  -4  10   1       39.88       67.35     17.60 o
  -2  10   1       40.08       66.20     13.68 o
   0  10   1     2638.21     2556.72     45.14 o
   2  10   1      651.38      662.32     34.90 o
   4  10   1     4207.22     4423.45     70.52 o
   6  10   1      233.80      261.33     18.48 o
   8  10   1     1839.09     2048.72     68.06 o
  10  10   1      266.30      263.67     28.11 o
  12  10   1      162.91      152.55     25.41 o
  14  10   1       15.29      -27.36     27.36 o
  16  10   1        0.11      -21.36     34.82 o
  18  10   1       27.54       35.21     41.60 o
 -19  11   1      171.73      163.96     41.14 o
 -17  11   1        7.66      -23.78     34.45 o
 -15  11   1        8.85       -2.04     33.42 o
 -13  11   1     1857.05     1981.44     58.37 o
 -11  11   1      596.47      586.46     29.89 o
  -9  11   1      503.07      441.22     25.86 o
  -7  11   1     4821.60     4709.27     94.28 o
  -5  11   1     1602.57     1565.96     35.20 o
  -3  11   1      970.70      937.73     26.46 o
  -1  11   1       39.95       30.61     15.40 o
   1  11   1     4154.99     3948.05     64.46 o
   3  11   1      314.06      379.77     22.82 o
   5  11   1      235.46      336.55     24.48 o
   7  11   1       56.19       23.34     20.96 o
   9  11   1     1436.71     1533.88     57.83 o
  11  11   1     1905.05     2080.28     68.84 o
  13  11   1      127.98       59.61     29.61 o
  15  11   1       60.57       46.10     34.53 o
  17  11   1      578.37      722.82     57.01 o
 -18  12   1      234.09      268.72     41.35 o
 -16  12   1       15.26        6.22     34.30 o
 -14  12   1      198.16      163.08     28.39 o
 -12  12   1        9.86        3.83     23.85 o
 -10  12   1      564.01      579.10     32.73 o
  -8  12   1      289.97      304.22     24.44 o
  -6  12   1      207.73      162.00     19.55 o
  -4  12   1      817.23      880.08     42.26 o
  -2  12   1     3771.56     3485.81     71.93 o
   0  12   1      100.28      108.53     19.70 o
   2  12   1       25.20       59.72     17.74 o
   4  12   1      166.25      213.54     29.85 o
   6  12   1     1654.52     1589.20     50.49 o
   8  12   1      145.94      163.47     32.86 o
  10  12   1      118.31       85.51     34.88 o
  12  12   1      131.28      144.72     32.78 o
  14  12   1      438.64      441.98     48.08 o
  16  12   1       72.53      107.28     47.83 o
 -17  13   1       22.31        5.94     46.13 o
 -15  13   1       12.72       50.96     44.70 o
 -13  13   1       18.04        5.94     26.89 o
 -11  13   1      115.18      171.03     28.48 o
  -9  13   1       59.33      108.38     24.72 o
  -7  13   1      193.49      231.21     28.65 o
  -5  13   1      299.38      320.97     23.63 o
  -3  13   1        1.18      -10.98     20.67 o
  -1  13   1       44.57       63.49     22.12 o
   1  13   1     1205.23     1209.11     37.01 o
   3  13   1      831.85      824.88     34.65 o
   5  13   1      134.24      147.48     34.39 o
   7  13   1        1.49        2.34     33.40 o
   9  13   1       63.22       51.03     34.74 o
  11  13   1       27.18        9.37     36.76 o
  13  13   1        1.49      -15.19     41.21 o
  15  13   1        2.15      -45.92     45.92 o
 -16  14   1      132.23      146.04     62.69 o
 -14  14   1        5.90      -30.97     96.80 o
 -12  14   1       93.06       -2.99     36.64 o
 -10  14   1     2165.39     1954.29    173.15 o
  -8  14   1       72.41      108.86     47.27 o
  -6  14   1      465.25      398.67     39.17 o
  -4  14   1       86.11      127.08     24.29 o
  -2  14   1     1575.66     1585.86     45.41 o
   0  14   1        7.62        5.20     26.65 o
   2  14   1       24.94      -11.21     22.47 o
   4  14   1      156.57      195.49     33.58 o
   6  14   1      160.84      215.28     37.84 o
   8  14   1      587.11      634.32     45.50 o
  10  14   1       91.62      117.18     42.34 o
  12  14   1        6.70       59.21     43.15 o
  14  14   1       93.54      157.44     49.32 o
 -15  15   1       36.51      140.09    103.89 o
 -13  15   1      442.93      493.18    121.99 o
 -11  15   1      120.06      108.07     53.55 o
  -9  15   1       54.49      -28.63     45.99 o
  -7  15   1      119.83      188.14     49.77 o
  -5  15   1      335.10      374.25     50.38 o
  -3  15   1       45.83       88.21     29.99 o
  -1  15   1       65.15       60.62     29.63 o
   1  15   1      585.39      584.17     36.11 o
   3  15   1       27.64      -25.58     43.86 o
   5  15   1      139.71      140.51     73.19 o
   7  15   1        3.87      -18.17     37.51 o
   9  15   1       54.63       85.28     39.62 o
  11  15   1      397.66      586.50     64.41 o
  13  15   1       55.79        6.90     61.93 o
 -14  16   1       11.85      143.24    119.63 o
 -12  16   1        1.28      -30.09     57.00 o
 -10  16   1      150.24      176.14     58.24 o
  -8  16   1      205.87      231.37     59.81 o
  -6  16   1      141.13       82.86     54.03 o
  -4  16   1       81.59      140.69     49.50 o
  -2  16   1        0.19      -23.65     31.00 o
   0  16   1       45.30       49.88     31.81 o
   2  16   1        4.07      -28.12     47.96 o
   4  16   1        1.07       59.35     47.14 o
   6  16   1      146.84      139.30     88.93 o
   8  16   1       82.35      119.33     58.21 o
  10  16   1        1.49      -11.35     55.01 o
  12  16   1        1.16        9.44    114.91 o
 -11  17   1        2.99       -6.30    107.04 o
  -9  17   1       74.98       80.79    133.01 o
  -7  17   1      124.53      155.73     74.77 o
  -5  17   1       24.28      104.59     55.96 o
  -3  17   1      105.88      147.27     54.46 o
  -1  17   1      251.30      169.44     35.56 o
   1  17   1      109.14      153.36     52.89 o
   3  17   1       14.87       64.87     52.44 o
   5  17   1      100.33       77.86     58.15 o
   7  17   1        5.82       41.62     60.56 o
   9  17   1        1.04       74.30     62.02 o
  -8  18   1        7.12      -56.95     58.24 o
  -6  18   1      138.43      135.06     59.33 o
  -4  18   1      107.06      162.04     59.30 o
  -2  18   1       54.93      150.16     56.35 o
   0  18   1       68.61        1.57     86.57 o
   2  18   1       17.16      -43.23     55.85 o
   4  18   1        1.23      -29.91     83.42 o
   6  18   1       98.29       83.48     59.07 o
   8  18   1       28.41      160.55    113.33 o
  -5  19   1        0.11       93.39     60.56 o
  -3  19   1      134.96       12.14     60.51 o
   3  19   1        1.27        9.25     62.73 o
 -24   0   2     1034.60     1005.82    103.89 o
 -22   0   2        8.09      -67.68     67.68 o
 -20   0   2     3576.63     3188.19    102.91 o
 -18   0   2     8682.02     8389.58    215.92 o
 -16   0   2    14444.32    14117.84    243.74 o
 -14   0   2      279.78      428.91     37.49 o
 -12   0   2    31230.44    31748.70    531.28 o
 -10   0   2    16427.73    14122.79    239.09 o
  -8   0   2     1518.95      779.91     19.46 o
  -6   0   2    63631.64    75302.46   1016.83 o
  -2   0   2   129484.82   136403.92   4853.45 o
   0   0   2      918.46      610.24     17.81 o
   2   0   2    52481.33    80276.14   2606.21 o
   4   0   2    74601.00    79420.69   1317.09 o
   6   0   2    26889.02    25214.13    422.00 o
   8   0   2     2462.68     2830.34     56.04 o
  10   0   2    14013.03    14502.44    248.40 o
  12   0   2    18636.90    17440.50    298.30 o
  14   0   2      775.93      742.68     30.59 o
  16   0   2       71.40       68.04     34.02 o
  18   0   2     1245.90     1254.69    125.92 o
  20   0   2      910.42      917.67     92.87 o
 -25   1   2        0.76      -34.38     59.54 o
 -23   1   2      297.49      279.76     57.85 o
 -21   1   2     1026.63     1016.29     42.36 o
 -19   1   2      159.24      161.24     26.54 o
 -17   1   2      181.89      163.02     18.88 o
 -15   1   2     9995.95     9857.84    122.06 o
 -13   1   2     2676.15     2268.36     35.93 o
 -11   1   2     2124.12     2184.92     33.19 o
  -9   1   2     9398.46    10122.01    148.76 o
  -7   1   2     2322.33     1347.85     28.84 o
  -5   1   2    38922.43    42105.98    420.35 o
  -3   1   2    17957.29    22368.53    394.34 o
  -1   1   2     3405.50     2572.29     39.92 o
   1   1   2     2457.70     1264.67     23.96 o
   3   1   2     2435.96     2200.01     33.02 o
   5   1   2    14403.42    17297.40    193.55 o
   7   1   2     1731.05     1445.57     23.34 o
   9   1   2    23435.64    24547.74    310.10 o
  11   1   2        6.22       -2.82      9.25 o
  13   1   2       37.09       45.20     14.54 o
  15   1   2     1626.79     1554.98     39.27 o
  17   1   2      647.58      644.12     34.63 o
  19   1   2       35.58       68.72     36.27 o
  21   1   2       36.67       55.12     58.96 o
 -24   2   2      342.13      352.97     58.86 o
 -22   2   2        0.44      -11.80     47.22 o
 -20   2   2      338.77      290.79     30.06 o
 -18   2   2     2175.79     2147.45     49.00 o
 -16   2   2       82.74       61.35     17.17 o
 -14   2   2      139.20      160.08     12.82 o
 -12   2   2     8479.22     9644.74    117.97 o
 -10   2   2     2768.77     2300.63     38.28 o
  -8   2   2     3324.10     4019.04     47.99 o
  -6   2   2     8582.53    10126.25    113.62 o
  -2   2   2     3070.10     2583.35     41.10 o
   0   2   2       37.63      210.06      9.86 o
   2   2   2     7671.04    11489.75    172.90 o
   4   2   2    16009.62    18111.88    227.92 o
   6   2   2     3286.36     3305.21     46.24 o
   8   2   2      335.70      488.42     28.53 o
  10   2   2      263.03      215.47     14.19 o
  12   2   2     2380.21     2221.40     43.80 o
  14   2   2      100.66      100.48     20.10 o
  16   2   2       24.61       -4.09     21.26 o
  18   2   2      329.15      296.26     32.36 o
  20   2   2        8.38      -19.55     50.41 o
 -23   3   2     1115.39     1209.91     71.78 o
 -21   3   2     1281.62     1419.18     58.11 o
 -19   3   2     3636.99     3479.19     63.28 o
 -17   3   2     1284.72     1258.17     34.10 o
 -15   3   2     9500.60     8863.65    141.48 o
 -13   3   2    10872.22     9946.42    122.04 o
 -11   3   2       12.58       68.99      9.36 o
  -9   3   2      948.15      653.42     16.85 o
  -7   3   2    63941.79    66144.41    827.07 o
  -5   3   2    23473.59    21707.97    241.82 o
  -3   3   2       18.04        9.53      4.53 o
  -1   3   2    56008.76    58334.74    979.35 o
   1   3   2   102376.84   110616.82   1662.34 o
   3   3   2    19800.47    20855.83    311.71 o
   5   3   2       43.67      126.64     15.46 o
   7   3   2    17233.30    16630.43    199.21 o
   9   3   2    13346.42    12900.53    156.72 o
  11   3   2      200.46      168.28     14.58 o
  13   3   2      273.27      290.57     20.95 o
  15   3   2     2431.99     2487.69     51.02 o
  17   3   2     2098.10     2119.61     50.23 o
  19   3   2       45.38       46.87     52.86 o
  21   3   2       65.54      128.29     61.22 o
 -24   4   2      468.11      411.41     62.29 o
 -22   4   2      227.87      198.92     51.05 o
 -20   4   2     2284.96     2159.72     78.71 o
 -18   4   2      506.85      541.53     36.37 o
 -16   4   2     6834.80     6638.96    101.09 o
 -14   4   2      398.18      466.45     30.47 o
 -12   4   2     6921.16     6367.44     93.84 o
 -10   4   2    12065.03    10980.46    143.36 o
  -8   4   2     1031.60      868.00     19.17 o
  -6   4   2     3170.93     3283.08     39.38 o
  -4   4   2    16087.54    15116.97    192.09 o
  -2   4   2    33791.11    34798.33    520.41 o
   0   4   2    10309.08    12410.16    171.36 o
   2   4   2     1406.65     2515.57     38.57 o
   4   4   2    25229.89    25563.06    381.86 o
   6   4   2    17837.70    19484.99    266.25 o
   8   4   2      472.70      746.34     17.97 o
  10   4   2     3330.33     3158.79     45.59 o
  12   4   2     5998.87     5602.42     87.24 o
  14   4   2      275.49      237.03     21.55 o
  16   4   2       59.20       28.22     22.36 o
  18   4   2      118.70       86.76     44.44 o
  20   4   2      116.74      147.69     96.02 o
 -23   5   2        0.24      -30.89     62.18 o
 -21   5   2      329.30      228.88     36.77 o
 -19   5   2      594.16      533.90     27.87 o
 -17   5   2        1.06      -19.97     19.97 o
 -15   5   2        3.63        9.10     17.23 o
 -13   5   2     1007.86     1033.12     27.48 o
 -11   5   2        6.23       19.80     12.44 o
  -9   5   2     4998.20     6917.49     93.29 o
  -7   5   2    20430.05    25445.13    346.12 o
  -5   5   2      404.24      321.66     10.48 o
  -3   5   2     2494.59     3225.39     48.14 o
  -1   5   2      821.85      696.81     15.90 o
   1   5   2      135.53       96.69      8.39 o
   3   5   2       67.69      126.20     10.28 o
   5   5   2       64.22      119.38     18.97 o
   7   5   2     3409.35     3667.50     56.76 o
   9   5   2      122.10      178.70     12.32 o
  11   5   2      692.40      718.16     23.93 o
  13   5   2       71.05       63.45     19.53 o
  15   5   2      268.15      269.03     23.74 o
  17   5   2       76.42       34.77     28.53 o
  19   5   2       33.12      -52.79     52.79 o
 -22   6   2      177.19      196.17     52.95 o
 -20   6   2      202.18      225.27     27.83 o
 -18   6   2     1300.68     1302.60     38.69 o
 -16   6   2     3330.94     3279.19     58.77 o
 -14   6   2        9.91        5.19     16.26 o
 -12   6   2     9429.45     9486.05    127.39 o
 -10   6   2    11685.71    10220.55    135.23 o
  -8   6   2    13122.02    14803.94    205.76 o
  -6   6   2     2614.67     2808.08     43.98 o
  -4   6   2    13951.68    12959.96    179.96 o
  -2   6   2     7667.02     6850.78     97.36 o
   0   6   2     2493.41     2490.05     43.78 o
   2   6   2     4112.53     4055.39     56.26 o
   4   6   2    29491.04    30824.66    459.77 o
   6   6   2    16737.03    16919.49    319.85 o
   8   6   2     1060.20     1200.96     27.48 o
  10   6   2     1280.20     1115.22     30.23 o
  12   6   2     2550.23     2458.35     48.81 o
  14   6   2      519.39      657.89     28.48 o
  16   6   2      175.68      187.93     29.60 o
  18   6   2      448.47      556.64     44.34 o
  20   6   2      203.49      256.37     55.33 o
 -23   7   2      336.00      459.08     64.53 o
 -21   7   2     1419.91     1493.23     54.82 o
 -19   7   2     1279.41     1099.27     36.28 o
 -17   7   2     2931.69     2837.88     55.48 o
 -15   7   2     1872.76     1699.02     39.22 o
 -13   7   2     3983.49     3669.38     58.58 o
 -11   7   2       13.84       -9.48     13.33 o
  -9   7   2     2168.31     2199.85     41.03 o
  -7   7   2     4226.47     2988.24     52.31 o
  -5   7   2    15821.48    16741.93    231.71 o
  -3   7   2      116.73      249.28     11.37 o
  -1   7   2     4820.83     4314.78     64.51 o
   1   7   2    30898.46    33639.33    460.62 o
   3   7   2     4903.39     5482.85     74.98 o
   5   7   2      397.95      423.27     20.90 o
   7   7   2     3802.84     3219.52     67.06 o
   9   7   2     1262.60     1235.37     43.26 o
  11   7   2     1914.79     1960.45     43.30 o
  13   7   2      183.89      201.46     25.81 o
  15   7   2      944.34     1075.89     40.06 o
  17   7   2      935.14      959.87     49.32 o
  19   7   2      161.61      136.23     42.75 o
 -22   8   2        8.15       -4.83     38.22 o
 -20   8   2       16.84       -0.75     30.28 o
 -18   8   2      195.38      229.62     29.80 o
 -16   8   2      311.38      354.44     23.67 o
 -14   8   2      104.18      104.08     19.92 o
 -12   8   2      220.86      218.66     19.68 o
 -10   8   2        2.34       -9.43     14.92 o
  -8   8   2      170.22      185.13     14.93 o
  -6   8   2       89.73      124.99     11.79 o
  -4   8   2      459.29      577.20     17.42 o
  -2   8   2      480.44      550.45     17.25 o
   0   8   2       29.65       54.36     11.11 o
   2   8   2      340.41      498.71     16.72 o
   4   8   2     1152.03     1398.88     32.92 o
   6   8   2      673.72      716.44     27.27 o
   8   8   2      156.00      166.13     22.11 o
  10   8   2      367.42      351.32     23.90 o
  12   8   2      111.12      117.71     20.94 o
  14   8   2       36.81       25.03     26.97 o
  16   8   2      450.50      359.93     39.54 o
  18   8   2        0.07       20.68     39.12 o
 -21   9   2      391.66      446.22     42.36 o
 -19   9   2      301.52      258.77     31.86 o
 -17   9   2      623.67      618.97     34.49 o
 -15   9   2      516.25      494.91     28.65 o
 -13   9   2     2715.23     2768.69     53.88 o
 -11   9   2       68.50       69.67     17.18 o
  -9   9   2      408.44      384.79     27.79 o
  -7   9   2     2582.03     2395.13     52.44 o
  -5   9   2     8890.52     8968.69    128.69 o
  -3   9   2       15.28        5.20     11.61 o
  -1   9   2     2523.46     2196.38     39.05 o
   1   9   2     1525.03     1305.46     38.19 o
   3   9   2     2008.67     2086.91     39.93 o
   5   9   2     2648.12     2591.26     50.91 o
   7   9   2     1239.84     1181.09     39.39 o
   9   9   2     1487.53     1595.66     53.16 o
  11   9   2       20.63       55.03     30.69 o
  13   9   2        7.01      -22.07     25.91 o
  15   9   2     1313.87     1383.56     52.65 o
  17   9   2      161.84      183.95     41.80 o
 -20  10   2      321.92      369.47     41.02 o
 -18  10   2     1047.36     1028.48     45.61 o
 -16  10   2      646.16      631.46     32.39 o
 -14  10   2       25.53       17.39     21.73 o
 -12  10   2     2608.12     2568.20     51.56 o
 -10  10   2     2336.97     2273.84     50.34 o
  -8  10   2     2961.50     3045.40     67.41 o
  -6  10   2       29.36       37.52     13.96 o
  -4  10   2     5199.40     4964.71     76.51 o
  -2  10   2     4175.49     4131.86     65.19 o
   0  10   2      127.44      171.29     20.93 o
   2  10   2      181.86      178.87     27.25 o
   4  10   2    10756.52    10998.70    158.62 o
   6  10   2     3008.73     3059.70     89.29 o
   8  10   2      316.02      262.02     41.12 o
  10  10   2      372.33      367.43     32.72 o
  12  10   2      341.44      431.30     44.70 o
  14  10   2      210.57      266.77     35.68 o
  16  10   2       10.00        8.26     45.76 o
  18  10   2       15.72      -48.99     48.99 o
 -19  11   2        4.82      -18.60     36.94 o
 -17  11   2       72.01       88.84     33.25 o
 -15  11   2      939.68      843.14     34.99 o
 -13  11   2      253.30      165.67     23.45 o
 -11  11   2     1690.91     1468.12     37.40 o
  -9  11   2     1193.40     1086.91     53.39 o
  -7  11   2        8.71       -5.74     16.85 o
  -5  11   2     1722.67     2049.33     40.37 o
  -3  11   2      355.98      378.39     18.81 o
  -1  11   2      162.91      231.10     17.03 o
   1  11   2     4530.34     4600.11     80.95 o
   3  11   2      483.97      482.62     27.24 o
   5  11   2      305.32      261.62     25.63 o
   7  11   2       18.38       16.50     29.14 o
   9  11   2      351.04      313.92     59.57 o
  11  11   2      127.10      167.70     39.97 o
  13  11   2      131.89      117.81     41.98 o
  15  11   2      131.03       82.17     58.32 o
  17  11   2       50.50      143.54     69.12 o
 -20  12   2        0.69       -2.72     53.53 o
 -18  12   2       89.12      195.21     39.05 o
 -16  12   2       61.67       94.55     33.63 o
 -14  12   2      150.63      101.73     25.60 o
 -12  12   2      832.70      796.81     31.28 o
 -10  12   2      207.58      291.69     25.36 o
  -8  12   2      140.61      185.45     25.82 o
  -6  12   2       48.83       89.32     22.94 o
  -4  12   2     1332.13     1359.67     56.01 o
  -2  12   2     2116.89     2210.00     48.96 o
   0  12   2        4.16      -18.98     18.98 o
   2  12   2      124.86      104.67     24.69 o
   4  12   2     1743.09     1651.06     49.84 o
   6  12   2        6.37      -35.62     38.45 o
   8  12   2        0.57       -6.93     32.31 o
  10  12   2      326.08      332.11     70.87 o
  12  12   2      598.40      669.12     53.76 o
  14  12   2        4.61      -26.03     43.88 o
  16  12   2        0.64       17.60     88.15 o
 -19  13   2       36.44       62.16     65.75 o
 -17  13   2       92.14      121.51     43.88 o
 -15  13   2      207.64      196.15     42.20 o
 -13  13   2      280.86      388.80     31.32 o
 -11  13   2      122.67       92.99     31.50 o
  -9  13   2      335.67      438.56     59.13 o
  -7  13   2      607.52      593.77     41.05 o
  -5  13   2      415.97      528.74     27.10 o
  -3  13   2      386.52      395.49     26.04 o
  -1  13   2      737.30      740.23     29.76 o
   1  13   2    12050.79    11920.16    214.27 o
   3  13   2      693.48      554.47     31.65 o
   5  13   2      238.55      260.95     34.60 o
   7  13   2      505.78      501.53     42.39 o
   9  13   2      431.09      554.72     45.68 o
  11  13   2       25.68       34.41     41.04 o
  13  13   2        1.76       13.80     45.68 o
  15  13   2       74.07      164.12     65.81 o
 -16  14   2       90.26      106.35     59.58 o
 -14  14   2      149.25      136.65     50.07 o
 -12  14   2       36.87       70.00     28.52 o
 -10  14   2      619.49      584.55     52.48 o
  -8  14   2       92.98       71.16     37.36 o
  -6  14   2      194.57      175.17     38.64 o
  -4  14   2      926.11      901.60     34.03 o
  -2  14   2        4.72       -2.42     25.88 o
   0  14   2     1085.75     1078.62     36.20 o
   2  14   2      300.74      292.23     30.78 o
   4  14   2       18.87       -2.69     34.02 o
   6  14   2      530.15      571.63     41.87 o
   8  14   2        7.92      -29.98     37.39 o
  10  14   2      131.40      129.21     43.75 o
  12  14   2        5.28      -33.02     45.24 o
  14  14   2       60.73      209.44     66.10 o
 -15  15   2        0.90       48.61     60.77 o
 -13  15   2       46.72       42.90     71.62 o
 -11  15   2        5.85        0.83     54.37 o
  -9  15   2        7.30       -4.17     75.55 o
  -7  15   2      114.81      162.77     47.62 o
  -5  15   2       41.63       51.29     38.13 o
  -3  15   2       10.42      -25.78     25.78 o
  -1  15   2        9.32      -24.54     24.54 o
   1  15   2      122.94      138.67     36.76 o
   3  15   2      182.51      156.38     37.20 o
   5  15   2       53.38       28.98     37.10 o
   7  15   2      106.37      102.10     39.77 o
   9  15   2       10.13       -9.77     42.75 o
  11  15   2       12.50      -17.47     67.19 o
 -14  16   2      154.50      171.57    103.89 o
 -12  16   2        2.80      -54.37     54.37 o
 -10  16   2      253.57      285.37     60.56 o
  -8  16   2      204.75      179.41     59.81 o
  -6  16   2       24.44       -1.47     51.40 o
  -4  16   2      225.12      283.14     80.28 o
  -2  16   2      105.58      140.48     33.22 o
   0  16   2      329.48      427.62     43.12 o
   2  16   2       63.41      108.93     49.07 o
   4  16   2       23.14        6.04     53.55 o
   6  16   2      344.57      436.70     60.88 o
   8  16   2        5.65      -58.80     58.80 o
  10  16   2       77.23       12.59    103.89 o
 -11  17   2        8.99      -40.57    100.74 o
  -9  17   2       76.69      126.53     62.26 o
  -7  17   2        9.54       61.29     59.38 o
  -5  17   2        4.56       27.33     58.24 o
  -3  17   2      314.01      266.89     56.35 o
  -1  17   2        1.47       68.91     42.67 o
   1  17   2      560.71      396.49     65.32 o
   3  17   2       95.15       81.91     52.91 o
   5  17   2       41.87       79.42     54.82 o
   7  17   2       55.79       65.67     60.86 o
   9  17   2      130.47      185.74    121.20 o
 -10  18   2       84.72      105.46    102.31 o
  -8  18   2        3.20        2.12     82.64 o
  -6  18   2        9.35      -49.85     55.90 o
  -4  18   2        0.07       17.99     52.89 o
  -2  18   2       16.06      -52.16     52.16 o
   0  18   2       40.89       66.11     74.77 o
   2  18   2       10.18       31.48     54.16 o
   4  18   2        0.12      -37.81     56.96 o
   6  18   2        0.04      -63.73     63.73 o
  -5  19   2        1.05      -13.49     61.59 o
  -3  19   2       16.78       18.95     55.96 o
   1  19   2       98.01       62.27     60.88 o
   3  19   2        0.67       14.17     78.70 o
 -25   1   3       51.68       24.95     58.96 o
 -23   1   3     2869.36     2703.93    105.72 o
 -21   1   3       24.66       27.56     31.35 o
 -19   1   3       49.00       55.79     26.35 o
 -17   1   3     2975.24     2620.52     48.25 o
 -15   1   3     3675.31     3093.60     45.61 o
 -13   1   3     3717.47     3873.17     51.45 o
 -11   1   3      220.59      135.39     17.63 o
  -9   1   3    33304.24    32943.44    447.09 o
  -7   1   3     3090.73     1739.01     27.84 o
  -5   1   3    46489.38    57692.10    675.88 o
  -3   1   3   115752.13   138186.41   1877.32 o
  -1   1   3    81665.87    87700.32   2022.09 o
   3   1   3      216.88      306.65     18.65 o
   5   1   3     1757.26     1047.39     18.83 o
   7   1   3     8640.36     7810.53     96.83 o
   9   1   3      320.61      189.57     12.83 o
  11   1   3      234.27      289.22     16.29 o
  13   1   3     1876.99     1899.88     37.56 o
  15   1   3     3296.96     3107.64     58.68 o
  17   1   3       29.62      -28.19     28.19 o
  19   1   3      225.03      282.48     59.81 o
 -24   2   3      443.02      403.03     75.55 o
 -22   2   3     1176.91      940.20     50.04 o
 -20   2   3      830.02      803.05     36.70 o
 -18   2   3      367.98      363.76     22.96 o
 -16   2   3        8.78       52.11     15.07 o
 -14   2   3     2610.29     2047.64     33.02 o
 -12   2   3    26919.67    25716.38    484.26 o
 -10   2   3     8483.41     7971.78     92.01 o
  -8   2   3        3.59       34.93      7.29 o
  -6   2   3    13822.67    11981.22    142.42 o
  -4   2   3    32875.79    30732.62    359.52 o
  -2   2   3     5440.65     4896.36     77.27 o
   0   2   3     4333.67     4417.92     68.62 o
   2   2   3    58226.13    61845.38   1026.81 o
   4   2   3     3052.82     1585.91     27.02 o
   6   2   3     2300.18     2281.43     32.91 o
   8   2   3     5165.66     5360.60     69.47 o
  10   2   3     5881.29     5263.94     97.20 o
  12   2   3     3572.42     3412.33     51.04 o
  14   2   3      592.42      641.80     26.79 o
  16   2   3     1092.21     1261.82     42.44 o
  18   2   3     1386.39     1411.21     73.96 o
  20   2   3      165.32      244.16     71.62 o
 -25   3   3        6.85       -9.97    110.18 o
 -23   3   3      280.69      234.05     66.90 o
 -21   3   3      212.47      155.80     29.47 o
 -19   3   3      102.81      108.73     20.91 o
 -17   3   3      306.44      272.26     19.91 o
 -15   3   3       11.54       10.99     14.43 o
 -13   3   3        4.00        4.51      7.48 o
 -11   3   3      825.98     1148.57     24.02 o
  -9   3   3     2932.23     3080.85     44.54 o
  -7   3   3     4805.97     7107.47     92.19 o
  -5   3   3    27715.63    34894.98    410.24 o
  -3   3   3    17031.71    21196.37    319.30 o
  -1   3   3      618.91      517.88     13.04 o
   1   3   3    39615.23    49952.61    676.33 o
   3   3   3     5493.04     7430.00    114.55 o
   5   3   3      577.45      900.26     18.37 o
   7   3   3      108.60       49.69      8.98 o
   9   3   3      307.70      318.47     14.54 o
  11   3   3     1776.80     1869.63     33.79 o
  13   3   3      275.04      313.04     24.02 o
  15   3   3        3.29        5.37     23.93 o
  17   3   3       24.19       -1.93     33.49 o
  19   3   3       84.17       69.83     56.20 o
 -24   4   3        9.89      -10.32     54.88 o
 -22   4   3      198.65      160.64     40.76 o
 -20   4   3     3067.06     2933.72     56.97 o
 -18   4   3      798.98      844.65     28.49 o
 -16   4   3      590.55      560.71     22.90 o
 -14   4   3      144.50      177.21     15.91 o
 -12   4   3     6407.93     5619.47     78.54 o
 -10   4   3     2148.50     1616.81     28.85 o
  -8   4   3      577.86      660.04     15.11 o
  -6   4   3    18477.39    19338.36    245.22 o
  -4   4   3    13883.79    13031.45    166.20 o
  -2   4   3      861.65     1766.84     36.36 o
   0   4   3     2155.24     2229.52     34.46 o
   2   4   3     8787.87     8150.38    113.59 o
   4   4   3     7017.40     6206.59     97.90 o
   6   4   3      368.23      423.43     14.88 o
   8   4   3      941.48     1068.23     22.97 o
  10   4   3     2394.64     2138.40     35.42 o
  12   4   3     3871.35     3767.73     64.40 o
  14   4   3       25.98       22.49     21.17 o
  16   4   3      791.35      807.77     37.38 o
  18   4   3      658.57      677.88     53.18 o
 -25   5   3      180.00      198.33     91.30 o
 -23   5   3     1259.57     1473.54     78.65 o
 -21   5   3      575.44      513.03     32.63 o
 -19   5   3      506.32      530.15     26.35 o
 -17   5   3     2177.86     2115.46     44.50 o
 -15   5   3     1668.44     1319.94     32.48 o
 -13   5   3     1271.06     1048.56     25.73 o
 -11   5   3      453.80      399.29     15.31 o
  -9   5   3     9899.00     8468.33    129.87 o
  -7   5   3    20360.96    20027.67    269.01 o
  -5   5   3     4447.58     5428.20     77.81 o
  -3   5   3    19063.88    20679.54    352.05 o
  -1   5   3    28297.53    26416.75    448.10 o
   1   5   3      301.50      110.90      9.50 o
   3   5   3     2367.40     3292.76     55.29 o
   5   5   3    11211.24    10789.81    166.25 o
   7   5   3    10253.84     9629.66    136.44 o
   9   5   3     2789.71     2876.39     43.04 o
  11   5   3      485.46      508.20     23.10 o
  13   5   3     2320.97     2322.51     49.08 o
  15   5   3     2622.30     2630.32     63.45 o
  17   5   3      395.59      409.88     41.42 o
  19   5   3     1049.90      963.46     68.98 o
 -24   6   3       55.63       41.00     58.24 o
 -22   6   3       71.36      122.77     64.18 o
 -20   6   3       73.03       97.85     24.31 o
 -18   6   3     1292.06     1339.24     37.55 o
 -16   6   3      198.90      167.54     19.53 o
 -14   6   3     1853.07     1728.96     38.59 o
 -12   6   3       27.58       12.28     13.07 o
 -10   6   3     1019.40      911.61     22.59 o
  -8   6   3      253.95      267.94      8.64 o
  -6   6   3     4736.71     5455.12     79.37 o
  -2   6   3       52.29       31.56     12.24 o
   0   6   3     6402.33     7978.83    124.87 o
   2   6   3     3933.47     3633.21     55.59 o
   4   6   3     8522.72     9650.05    149.33 o
   6   6   3      871.80     1232.23     35.68 o
   8   6   3      113.70      155.26     20.77 o
  10   6   3     1693.20     1611.43     37.50 o
  12   6   3       77.25       78.82     20.09 o
  14   6   3      193.83      191.13     28.15 o
  16   6   3      165.94       81.65     36.95 o
  18   6   3      117.13       86.15     40.97 o
 -23   7   3      231.72      188.33     53.11 o
 -21   7   3      132.59       95.07     30.78 o
 -19   7   3       68.90       34.94     22.92 o
 -17   7   3      266.31      247.54     22.45 o
 -15   7   3     1140.74     1181.48     33.17 o
 -13   7   3      827.33      736.17     22.77 o
 -11   7   3      485.85      546.12     26.53 o
  -9   7   3     1863.54     1465.64     25.81 o
  -7   7   3     1816.84     1963.46     34.50 o
  -5   7   3     4907.10     5899.40     86.04 o
  -3   7   3    17080.38    20704.77    285.15 o
  -1   7   3      201.24       50.46      9.28 o
   1   7   3     3047.74     3102.68     65.62 o
   3   7   3      158.23      204.20     12.21 o
   5   7   3      401.33      729.95     26.45 o
   7   7   3     4656.64     4846.12     94.21 o
   9   7   3      115.14      105.39     20.17 o
  11   7   3      403.30      370.72     27.21 o
  13   7   3      887.58      879.58     35.06 o
  15   7   3        8.78      -23.41     27.74 o
  17   7   3      168.49      141.94     39.25 o
 -22   8   3       15.38       73.66     37.92 o
 -20   8   3      615.04      694.34     36.04 o
 -18   8   3     2377.46     2400.37     51.16 o
 -16   8   3       12.11       -3.35     19.45 o
 -14   8   3     2465.93     2469.51     49.04 o
 -12   8   3     4654.47     4187.02     73.09 o
 -10   8   3     2712.42     2515.52     50.76 o
  -8   8   3      140.04      159.34     13.96 o
  -6   8   3    32662.31    35168.31    481.26 o
  -4   8   3     2514.86     1714.38     32.24 o
  -2   8   3     2931.59     3211.10     51.36 o
   0   8   3       46.41       21.72     10.36 o
   2   8   3     2932.33     2598.26     47.59 o
   4   8   3      218.25      159.23     21.28 o
   6   8   3      385.76      483.94     28.85 o
   8   8   3     3210.47     3212.14     85.96 o
  10   8   3     1291.22     1324.20     44.87 o
  12   8   3     2582.02     2710.18     60.81 o
  14   8   3        8.17       -8.26     27.62 o
  16   8   3      446.36      495.06     44.47 o
  18   8   3      456.60      560.82     74.29 o
 -23   9   3       13.30       17.42     39.83 o
 -21   9   3      211.16      168.32     44.10 o
 -19   9   3      118.23       82.60     29.56 o
 -17   9   3     1179.50     1099.98     44.99 o
 -15   9   3       91.27       81.44     21.79 o
 -13   9   3       42.47       31.97     20.25 o
 -11   9   3      155.17      168.43     20.53 o
  -9   9   3     4538.80     4316.64     74.17 o
  -7   9   3     1311.71     1318.20     32.97 o
  -5   9   3      618.14      794.58     22.11 o
  -3   9   3      742.84      623.40     19.94 o
  -1   9   3     3968.53     3965.02     68.87 o
   1   9   3      171.90      166.13     13.66 o
   3   9   3       13.21       41.34     15.46 o
   5   9   3     2869.33     2837.84     62.62 o
   7   9   3       24.68       39.16     22.62 o
   9   9   3      907.52      841.65     62.07 o
  11   9   3       33.71      -24.68     24.68 o
  13   9   3       32.85       67.17     28.45 o
  15   9   3      823.57      865.57     75.88 o
  17   9   3      213.31      165.46     53.70 o
 -22  10   3       59.03       56.66     39.51 o
 -20  10   3        8.08       -3.36     35.26 o
 -18  10   3      336.10      339.33     61.57 o
 -16  10   3        5.53       15.42     24.96 o
 -14  10   3       44.08       -4.56     29.54 o
 -12  10   3     1150.43     1153.16     33.09 o
 -10  10   3      524.65      533.80     24.90 o
  -8  10   3       47.11       78.94     15.73 o
  -6  10   3        3.84       14.97     13.70 o
  -4  10   3      319.23      336.92     18.30 o
  -2  10   3       23.78        0.88     15.76 o
   0  10   3      419.64      371.29     24.60 o
   2  10   3     1760.03     1704.90     46.24 o
   4  10   3      262.75      312.76     24.89 o
   6  10   3     2263.41     2404.58     69.82 o
   8  10   3      107.43      123.07     34.20 o
  10  10   3       33.84       70.52     35.40 o
  12  10   3       53.01       63.98     33.02 o
  14  10   3       96.34      154.12     47.58 o
  16  10   3       24.94        4.29     48.86 o
 -21  11   3       95.49       73.41     39.16 o
 -19  11   3       57.78       72.75     41.80 o
 -17  11   3      461.24      463.53     40.21 o
 -15  11   3      558.00      670.55     30.13 o
 -13  11   3       63.43       40.88     21.43 o
 -11  11   3        5.47       29.27     19.49 o
  -9  11   3     2651.73     2668.13     63.32 o
  -7  11   3     1922.31     2034.43     45.74 o
  -5  11   3       13.61        8.06     17.68 o
  -3  11   3       19.72       12.62     18.33 o
  -1  11   3     6990.20     6906.92    129.21 o
   1  11   3      293.12      299.60     26.52 o
   3  11   3      129.33       51.02     22.67 o
   5  11   3     1012.76      992.59     40.90 o
   7  11   3     1072.78     1147.81     50.16 o
   9  11   3      261.24      309.77     40.51 o
  11  11   3       74.49       32.80     41.54 o
  13  11   3      395.31      533.50     50.91 o
  15  11   3      338.02      343.00     56.36 o
 -20  12   3       97.95       24.73     46.13 o
 -18  12   3      138.46      179.78     42.98 o
 -16  12   3       17.41       25.46     28.50 o
 -14  12   3      303.01      248.22     30.20 o
 -12  12   3      761.62      730.79     33.53 o
 -10  12   3       81.63        2.53     42.89 o
  -8  12   3      434.12      345.44     36.52 o
  -6  12   3     3505.71     3660.27     69.59 o
  -4  12   3      445.56      408.25     24.72 o
  -2  12   3       38.43       32.42     19.79 o
   0  12   3      193.02      196.32     25.94 o
   2  12   3     1324.57     1373.54     46.67 o
   4  12   3      590.49      649.13     33.29 o
   6  12   3        1.30        0.36     45.35 o
   8  12   3      187.12      161.82     38.51 o
  10  12   3      195.96      253.43     41.76 o
  12  12   3      278.18      299.14     45.85 o
  14  12   3       27.11        1.04     50.94 o
 -19  13   3       36.75       47.85     60.51 o
 -17  13   3        7.29      -30.41     40.85 o
 -15  13   3       49.39      100.60     31.87 o
 -13  13   3        1.87        2.03     26.42 o
 -11  13   3        0.84       -9.39     25.60 o
  -9  13   3      130.75        6.80     34.68 o
  -7  13   3       26.33       52.35     46.28 o
  -5  13   3        2.29        6.75     27.19 o
  -3  13   3     1181.56     1176.10     38.23 o
  -1  13   3     1351.85     1464.94     48.04 o
   1  13   3       31.51       80.46     26.61 o
   3  13   3      215.38      291.02     29.87 o
   5  13   3      311.29      350.31     37.46 o
   7  13   3        0.59      -12.72     40.47 o
   9  13   3       26.50       47.17     41.35 o
  11  13   3      365.28      328.37     48.05 o
  13  13   3       20.65      -37.44     47.48 o
 -18  14   3       44.96       98.24     58.72 o
 -16  14   3       15.79      -21.32     38.61 o
 -14  14   3      187.59      208.71     70.43 o
 -12  14   3      290.23      361.10     39.26 o
 -10  14   3       34.81       96.94     40.76 o
  -8  14   3      265.01      239.47     37.93 o
  -6  14   3      182.95      201.00     68.75 o
  -4  14   3      444.67      567.39     30.06 o
  -2  14   3       11.98       -9.94     28.29 o
   0  14   3        2.02        1.83     27.19 o
   2  14   3     1220.81     1326.70     47.87 o
   4  14   3      584.00      609.86     66.99 o
   6  14   3       39.24       78.53     38.53 o
   8  14   3        6.75       -5.22     39.07 o
  10  14   3      778.92      802.06     56.11 o
  12  14   3        3.71      102.31     62.89 o
 -17  15   3       22.59       80.28    105.46 o
 -15  15   3       39.91       87.18     54.45 o
 -13  15   3       96.37       67.53     52.71 o
 -11  15   3       50.67       65.38     28.42 o
  -9  15   3      126.75      129.03     43.02 o
  -7  15   3      352.15      345.22     54.28 o
  -5  15   3       56.12        3.46     41.85 o
  -3  15   3       12.33      -20.30     26.31 o
  -1  15   3     1661.30     1718.68     58.14 o
   1  15   3      147.38       79.36     31.72 o
   3  15   3       17.89      -35.20     35.20 o
   5  15   3      198.69      188.16     58.45 o
   7  15   3        4.37      -17.08     41.90 o
   9  15   3       65.88      124.84     44.99 o
  11  15   3        4.47       44.40    117.27 o
 -14  16   3        5.00       -9.44    107.04 o
 -12  16   3       15.77       32.53     59.10 o
 -10  16   3       19.13      -14.92     54.73 o
  -8  16   3        0.72       51.47     52.07 o
  -6  16   3        0.27      -12.32     51.05 o
  -4  16   3       33.46       83.76     42.21 o
  -2  16   3        3.91       -6.03     33.74 o
   0  16   3      448.69      364.21     37.85 o
   2  16   3        0.24      -13.90     37.71 o
   4  16   3       44.62       64.08     41.33 o
   6  16   3       40.87       28.95     43.69 o
   8  16   3       14.01       -6.45     46.84 o
  10  16   3       17.27      -23.61    155.83 o
 -13  17   3        3.90      -55.09    110.18 o
 -11  17   3       60.53        6.34     61.17 o
  -9  17   3      344.41      393.26     63.48 o
  -7  17   3       25.55       78.73     58.15 o
  -5  17   3      116.14       85.18     55.95 o
  -3  17   3       40.48      -72.41     77.13 o
  -1  17   3       36.03       19.94     43.31 o
   1  17   3      360.77      294.20     55.62 o
   3  17   3       14.96      -30.86     57.81 o
   5  17   3      271.82      320.62     62.02 o
   7  17   3       58.61      103.89    114.91 o
 -10  18   3       16.78       22.04    108.61 o
  -8  18   3       56.39       26.06     56.73 o
  -6  18   3      155.38       76.96    150.32 o
  -4  18   3       62.35      116.48     94.44 o
  -2  18   3       19.38      -45.65     85.00 o
   0  18   3        4.10      -45.91     51.94 o
   2  18   3        1.66       59.74     59.30 o
   4  18   3      115.03      132.80     61.42 o
  -5  19   3        0.72       31.48     99.17 o
  -3  19   3       45.96      -92.87     92.87 o
   1  19   3      146.33       56.67     80.28 o
 -26   0   4      467.71      591.84     97.59 o
 -24   0   4      225.30      281.76     80.28 o
 -22   0   4     1494.66     1478.04     76.19 o
 -20   0   4     6257.43     6122.43    263.65 o
 -18   0   4     3478.51     3219.01     97.38 o
 -16   0   4      438.17      469.68     22.72 o
 -14   0   4    10466.23     8756.27    153.03 o
 -12   0   4    10821.64    10567.55    180.96 o
 -10   0   4     9345.46    11162.79    192.70 o
  -8   0   4    46254.27    52616.84   1224.32 o
  -6   0   4    79988.37    85210.74   1421.34 o
  -4   0   4    18664.56    16980.79    407.68 o
  -2   0   4     8839.95    13349.54    442.31 o
   0   0   4   140682.72   155761.63   3580.19 o
   2   0   4    38325.14    39055.13    900.33 o
   6   0   4      926.45     1539.59     37.37 o
   8   0   4     4149.45     3706.91     72.60 o
  10   0   4     8990.91     8835.92    158.13 o
  12   0   4       47.76       56.60     23.24 o
  14   0   4       40.81      -10.38     36.17 o
  16   0   4     1077.23     1201.30     66.11 o
  18   0   4      147.27      143.24     81.85 o
 -25   1   4      711.61      607.26     62.70 o
 -23   1   4      414.91      507.34     63.75 o
 -21   1   4      114.40       97.05     26.69 o
 -19   1   4       34.75       19.01     28.43 o
 -17   1   4     2826.43     2458.05     45.70 o
 -15   1   4     1097.85     1041.10     26.46 o
 -13   1   4        1.88       23.69     10.09 o
 -11   1   4    25657.99    28297.93    357.23 o
  -9   1   4     4379.79     4019.98     52.37 o
  -7   1   4     6007.86     7294.00     89.26 o
  -5   1   4      318.37      323.31     17.25 o
  -3   1   4    18231.58    19192.55    450.00 o
  -1   1   4     7243.39     6773.63    186.53 o
   1   1   4     2912.58     2978.95     49.16 o
   3   1   4     3455.03     3096.34     47.07 o
   5   1   4     3169.84     2871.89     39.75 o
   7   1   4     6666.06     6558.45     83.43 o
   9   1   4       18.75       30.39     13.40 o
  11   1   4      926.92      860.15     23.29 o
  13   1   4      401.96      394.89     20.69 o
  15   1   4      103.29      163.44     27.00 o
  17   1   4       22.78       30.99     36.78 o
  19   1   4       54.96       97.69     59.48 o
 -26   2   4       96.97      169.88     57.75 o
 -24   2   4        1.81      -18.32     48.37 o
 -22   2   4       11.10        2.15     28.39 o
 -20   2   4     1221.61     1148.67     41.51 o
 -18   2   4      120.76       90.29     16.38 o
 -16   2   4       56.55       21.44     14.67 o
 -14   2   4     4214.16     4188.34     59.80 o
 -12   2   4       44.73       26.73      8.97 o
 -10   2   4    25465.18    32942.90    390.33 o
  -8   2   4    21274.04    25088.18    416.52 o
  -6   2   4      150.80       48.50      9.22 o
  -4   2   4    12646.08    14327.33    229.01 o
  -2   2   4       50.16      152.40     10.31 o
   0   2   4      135.62       59.07      5.66 o
   2   2   4    19732.41    23282.42    347.94 o
   4   2   4     7951.97    10821.53    150.56 o
   6   2   4      269.11      242.53     11.85 o
   8   2   4     1454.51     1357.23     26.06 o
  10   2   4     1287.05     1211.86     27.56 o
  12   2   4      260.73      225.57     21.54 o
  14   2   4       40.54      -21.84     21.84 o
  16   2   4      804.87      810.92     43.56 o
  18   2   4        2.67      -51.05     51.05 o
 -25   3   4     1309.86     1559.17    110.97 o
 -23   3   4      663.73      799.69     62.88 o
 -21   3   4      303.50      294.59     30.80 o
 -19   3   4     3514.58     3346.27     59.98 o
 -17   3   4     8103.92     7830.24    127.05 o
 -15   3   4    10261.20     9753.26    140.01 o
 -13   3   4     1058.80     1071.50     27.13 o
 -11   3   4     9192.53     8916.42    109.01 o
  -9   3   4    25773.66    24385.06    333.49 o
  -7   3   4     2168.03     1939.95     59.36 o
  -5   3   4      551.35      287.89      7.90 o
  -3   3   4    13379.05    11908.66    164.94 o
  -1   3   4    18884.27    16711.84    280.23 o
   1   3   4     6883.51     7733.95    118.78 o
   3   3   4     6927.09     6275.00    110.88 o
   5   3   4    14209.26    13295.29    184.17 o
   7   3   4    10798.42    10450.02    128.66 o
   9   3   4      185.41      212.45     14.47 o
  11   3   4     3043.64     2932.75     48.34 o
  13   3   4     1366.22     1443.63     39.11 o
  15   3   4      329.69      420.89     33.59 o
  17   3   4       54.64       38.78     46.48 o
 -24   4   4       30.86       54.30     77.92 o
 -22   4   4      935.00      900.79     48.10 o
 -20   4   4     1627.36     1667.35     41.93 o
 -18   4   4     2444.95     2207.36     53.50 o
 -16   4   4     2475.15     2395.30     45.58 o
 -14   4   4     3301.59     2966.19     71.20 o
 -12   4   4    12833.99    13556.42    176.20 o
 -10   4   4       10.98      116.44      7.66 o
  -8   4   4     7692.23     7962.25     97.26 o
  -6   4   4     9971.05     8405.08    117.94 o
  -4   4   4    28395.45    31882.49    479.94 o
  -2   4   4       60.97       93.78      8.09 o
   0   4   4     1281.01      692.50     20.11 o
   2   4   4     3073.81     2177.52     34.60 o
   4   4   4      863.51      881.72     24.37 o
   6   4   4       93.99       86.86     12.50 o
   8   4   4     2674.12     2472.57     40.91 o
  10   4   4     4898.79     5011.27     68.52 o
  12   4   4      425.44      382.28     23.69 o
  14   4   4      338.44      353.55     33.82 o
  16   4   4      307.60      359.75     39.79 o
  18   4   4      279.15      240.03     53.97 o
 -25   5   4       80.17      170.37     61.09 o
 -23   5   4        4.00      -22.83     49.30 o
 -21   5   4      225.28      166.46     30.03 o
 -19   5   4      807.00      774.67     28.09 o
 -17   5   4       78.01      143.85     19.01 o
 -15   5   4        2.48        3.20     14.92 o
 -13   5   4     2392.13     2592.57     42.85 o
 -11   5   4     3846.74     4745.62     67.37 o
  -9   5   4     1767.64     1898.89     30.09 o
  -7   5   4      851.87     1178.79     22.57 o
  -5   5   4      786.10     1134.72     20.92 o
  -3   5   4       24.43       97.59     12.95 o
  -1   5   4     5189.52     5636.40     80.95 o
   1   5   4      341.52      339.57     13.88 o
   3   5   4       62.81      201.34     24.24 o
   5   5   4      524.08      455.87     17.84 o
   7   5   4       52.31       42.83     13.93 o
   9   5   4       17.05        6.36     13.75 o
  11   5   4      665.17      654.52     29.28 o
  13   5   4       76.42       60.97     27.09 o
  15   5   4       50.75       37.15     28.96 o
  17   5   4        8.91      -40.90     40.90 o
 -24   6   4       20.03       10.34     85.79 o
 -22   6   4      473.85      561.89     54.98 o
 -20   6   4     2908.34     3053.62     59.48 o
 -18   6   4      199.71      239.30     22.16 o
 -16   6   4     3661.08     3482.16     57.27 o
 -14   6   4     2882.27     2847.48     47.72 o
 -12   6   4     5649.99     5094.88     73.08 o
 -10   6   4     4569.35     5157.23     76.48 o
  -8   6   4    11496.29    12280.83    158.78 o
  -4   6   4     9562.13     9987.33    175.26 o
  -2   6   4      471.30      460.95     40.21 o
   0   6   4     3795.00     2762.62     47.87 o
   2   6   4    22375.85    23611.69    354.09 o
   4   6   4     2341.38     2252.81     43.01 o
   6   6   4      634.31      552.33     24.56 o
   8   6   4     1125.57     1060.17     28.45 o
  10   6   4     3659.63     3728.26     72.08 o
  12   6   4       40.44       46.32     25.30 o
  14   6   4      742.05      694.95     35.97 o
  16   6   4      630.72      726.29     47.21 o
  18   6   4      209.31      214.10     55.92 o
 -23   7   4      599.01      614.55     52.45 o
 -21   7   4       74.46       38.49     28.34 o
 -19   7   4      936.52      890.70     31.93 o
 -17   7   4     1757.73     1984.38     57.02 o
 -15   7   4     6035.74     5829.52     85.44 o
 -13   7   4       14.60       -2.45     14.53 o
 -11   7   4     7458.42     6796.47    111.20 o
  -9   7   4     6967.49     6625.03     89.38 o
  -7   7   4     2578.56     2815.33     42.23 o
  -5   7   4     2965.84     3122.72     49.26 o
  -3   7   4     5313.56     4479.51     84.89 o
  -1   7   4     3187.23     2335.08     50.80 o
   1   7   4     7164.90     8712.21    139.47 o
   3   7   4      577.81      453.21     20.00 o
   5   7   4     9934.88    10169.09    180.01 o
   7   7   4     1907.07     2010.52     72.52 o
   9   7   4      563.84      616.90     42.03 o
  11   7   4      492.78      478.99     30.88 o
  13   7   4     1426.95     1559.54     49.64 o
  15   7   4      112.77      147.50     37.98 o
  17   7   4       97.30       90.36     44.00 o
 -24   8   4        1.72       46.26     71.62 o
 -22   8   4        0.93       -1.17     34.36 o
 -20   8   4        5.86      -21.09     25.28 o
 -18   8   4      165.45      111.18     22.45 o
 -16   8   4        5.92       -6.04     23.30 o
 -14   8   4     1973.27     1903.22     45.29 o
 -12   8   4      161.61      199.27     27.22 o
 -10   8   4      291.49      358.97     14.74 o
  -8   8   4       63.26       61.94     10.90 o
  -6   8   4       54.46       92.66     13.52 o
  -4   8   4      830.56     1064.83     34.67 o
  -2   8   4      595.14      737.83     27.47 o
   0   8   4     2117.83     2368.68     40.31 o
   2   8   4        0.62       11.59     11.18 o
   4   8   4      233.39      250.87     21.07 o
   6   8   4      228.96      311.78     26.35 o
   8   8   4      548.99      511.96     38.68 o
  10   8   4        4.20      -27.77     27.77 o
  12   8   4        3.85       13.52     27.50 o
  14   8   4       22.07       11.75     35.62 o
  16   8   4      161.70       87.99     50.44 o
 -23   9   4      238.25      245.14     41.08 o
 -21   9   4      238.36      201.88     36.73 o
 -19   9   4      524.35      607.48     32.94 o
 -17   9   4      112.21      152.37     24.17 o
 -15   9   4     3023.24     2964.79     56.72 o
 -13   9   4     1209.11     1237.91     33.97 o
 -11   9   4     1726.80     1874.30     43.91 o
  -9   9   4     2280.48     2301.04     38.35 o
  -7   9   4      524.76      573.85     19.13 o
  -5   9   4     1112.03     1262.56     69.63 o
  -3   9   4     2366.14     2198.17     51.64 o
  -1   9   4     6122.25     6210.57    116.85 o
   1   9   4      100.97      112.09     20.21 o
   3   9   4       96.10       57.41     22.57 o
   5   9   4     5828.63     5558.42    127.47 o
   7   9   4      448.58      444.45     39.07 o
   9   9   4      296.35      253.00     38.57 o
  11   9   4      487.12      473.50     37.64 o
  13   9   4      444.64      527.22     62.68 o
  15   9   4        2.56       16.73     48.98 o
 -22  10   4      149.88      220.07     44.76 o
 -20  10   4      697.97      759.95     48.39 o
 -18  10   4      372.12      361.36     29.75 o
 -16  10   4      367.84      390.57     26.89 o
 -14  10   4     3157.43     2947.23     56.38 o
 -12  10   4     1501.81     1607.87     42.64 o
 -10  10   4        2.30      -12.84     17.02 o
  -8  10   4      146.90      122.67     17.90 o
  -6  10   4     5007.21     4810.17     83.64 o
  -4  10   4       25.04       27.24     25.45 o
  -2  10   4      170.61      270.99     24.42 o
   0  10   4     3748.12     3670.16     78.16 o
   2  10   4     2172.15     2299.09     57.49 o
   4  10   4     6909.19     6917.96    174.37 o
   6  10   4        3.44       -0.53     29.45 o
   8  10   4     1258.36     1349.49     60.30 o
  10  10   4      837.73      911.87     51.38 o
  12  10   4        6.62        1.16     40.35 o
  14  10   4      104.00       97.32     51.16 o
 -21  11   4        8.77       10.33     38.29 o
 -19  11   4        8.93       20.45     33.63 o
 -17  11   4      417.50      338.09     38.72 o
 -15  11   4      239.28      251.40     27.31 o
 -13  11   4      333.25      250.67     26.48 o
 -11  11   4     1558.72     1432.70     53.62 o
  -9  11   4        7.31       50.62     29.25 o
  -7  11   4       54.95       89.92     25.20 o
  -5  11   4      473.74      474.68     24.30 o
  -3  11   4        9.55        0.49     21.82 o
  -1  11   4       33.31       17.86     23.25 o
   1  11   4     2184.46     2356.32     59.53 o
   3  11   4      689.45      648.88     39.76 o
   5  11   4     1218.41     1276.56     62.33 o
   7  11   4       14.98        1.86     34.22 o
   9  11   4        8.12      -11.87     39.19 o
  11  11   4        3.33       24.49     42.17 o
  13  11   4      402.56      357.65     77.09 o
  15  11   4        2.84       54.30     71.25 o
 -20  12   4      117.95      109.59     46.01 o
 -18  12   4       11.60       12.13     38.66 o
 -16  12   4       63.31       54.59     28.37 o
 -14  12   4      529.03      556.13     32.82 o
 -12  12   4      421.40      597.48     47.48 o
 -10  12   4        2.32        0.88     28.37 o
  -8  12   4     1104.81     1108.59     49.96 o
  -6  12   4      141.21      165.07     23.26 o
  -4  12   4     3216.68     3149.89     71.81 o
  -2  12   4      846.25      697.87     34.03 o
   0  12   4      185.88      180.05     26.50 o
   2  12   4       78.66      102.20     27.28 o
   4  12   4      230.07      155.57     28.69 o
   6  12   4       56.99       88.37     35.67 o
   8  12   4      555.83      588.85     72.75 o
  10  12   4      444.76      506.24     48.47 o
  12  12   4       25.09      -45.62     45.62 o
  14  12   4        7.38      -83.42     83.42 o
 -19  13   4       90.11       91.53     45.83 o
 -17  13   4      230.58      269.46     40.70 o
 -15  13   4     1447.10     1388.29     48.42 o
 -13  13   4       51.04       23.30     27.98 o
 -11  13   4     1501.84     1413.68     50.52 o
  -9  13   4      231.83      294.94     38.92 o
  -7  13   4      146.90      151.78     33.55 o
  -5  13   4      210.29      154.91     27.17 o
  -3  13   4       18.94       21.25     27.17 o
  -1  13   4     1151.77     1283.16     46.11 o
   1  13   4       30.43      -21.07     26.88 o
   3  13   4      368.27      324.72     31.57 o
   5  13   4     3063.82     2985.45     87.19 o
   7  13   4      185.14      205.73     44.39 o
   9  13   4        1.57       43.47     67.75 o
  11  13   4       29.55      116.11     46.84 o
  13  13   4      347.03      453.25     74.23 o
 -18  14   4      305.26      271.68    109.40 o
 -16  14   4      210.32      145.25     40.13 o
 -14  14   4      139.93      166.55     31.40 o
 -12  14   4      165.98      189.22     30.67 o
 -10  14   4       31.73       13.60     39.69 o
  -8  14   4       24.55        5.18     38.11 o
  -6  14   4      547.64      496.14     50.16 o
  -4  14   4       34.13       89.49     29.53 o
  -2  14   4      582.56      501.67     35.22 o
   0  14   4       53.20       27.72     29.78 o
   2  14   4        6.80       -7.63     29.54 o
   4  14   4      115.15      124.61     39.02 o
   6  14   4        1.59       -7.23     40.97 o
   8  14   4      259.63      293.57     45.40 o
  10  14   4       78.30      156.91     48.98 o
 -17  15   4       12.89      163.56     56.73 o
 -15  15   4        3.64       17.42     49.76 o
 -13  15   4       11.49       11.24     30.47 o
 -11  15   4      300.69      319.16     38.33 o
  -9  15   4        1.42       22.33     44.96 o
  -7  15   4        1.36      -37.99     37.99 o
  -5  15   4        1.11      -19.69     36.05 o
  -3  15   4      195.57      278.00     34.69 o
  -1  15   4        2.88      -12.76     31.29 o
   1  15   4       15.49      -35.44     41.80 o
   3  15   4       28.38       47.80     43.91 o
   5  15   4      138.37      132.72     43.80 o
   7  15   4       11.17       34.43     43.08 o
   9  15   4        7.31       72.25     61.62 o
 -14  16   4        6.64       29.38     87.36 o
 -12  16   4      254.27      331.43     35.17 o
 -10  16   4        7.35      -44.41     44.41 o
  -8  16   4       61.33       89.31     41.46 o
  -6  16   4      360.35      404.43     47.78 o
  -4  16   4      142.65      189.84     53.56 o
  -2  16   4      209.65      159.48     35.98 o
   0  16   4       41.23       81.38     36.88 o
   2  16   4      135.94      166.34     44.77 o
   4  16   4        1.68       11.74     43.46 o
   6  16   4       58.78      155.02     47.97 o
   8  16   4      244.75      253.30     65.54 o
 -13  17   4       90.95      102.31    110.18 o
 -11  17   4       51.43       92.27    107.82 o
  -9  17   4       53.62       21.20     63.75 o
  -7  17   4       39.21      -22.11     57.86 o
  -5  17   4       19.88       86.57     86.57 o
  -3  17   4       14.50       15.68     55.52 o
  -1  17   4       72.38       63.08     37.75 o
   1  17   4        1.13       32.93     44.22 o
   3  17   4        2.74        3.99     45.22 o
   5  17   4       46.17       19.78     74.36 o
 -10  18   4       57.46      119.63    108.61 o
  -8  18   4      113.51       82.59     64.66 o
  -6  18   4      299.81      253.42    103.89 o
  -4  18   4       79.48      168.42     94.44 o
  -2  18   4       56.09       48.80     81.85 o
   0  18   4        4.37      -33.35     57.00 o
   2  18   4        2.55      -57.42    114.91 o
  -5  19   4      188.38      195.18     92.87 o
 -25   1   5      964.93      917.47     68.98 o
 -23   1   5       94.96       43.15     36.29 o
 -21   1   5      111.74      134.78     27.77 o
 -19   1   5     5864.06     5682.73    118.02 o
 -17   1   5     2811.44     2695.13     53.07 o
 -15   1   5        7.58       28.19     11.82 o
 -13   1   5    12059.18    12324.50    173.84 o
 -11   1   5     6401.88     4544.95     71.15 o
  -9   1   5     2143.66     4078.64     56.71 o
  -7   1   5     5171.46     7702.48    108.64 o
  -5   1   5    23468.91    23982.67    397.64 o
  -3   1   5    14755.45    12972.27    461.97 o
  -1   1   5     2837.10     2400.89     79.49 o
   1   1   5      145.17      438.97     45.59 o
   3   1   5    32483.60    33785.35    457.68 o
   5   1   5     7403.51     6880.15     86.79 o
   7   1   5      157.56      262.80     17.17 o
   9   1   5     3398.59     3459.82     50.95 o
  11   1   5     3298.40     3198.87     54.14 o
  13   1   5      376.76      413.94     24.89 o
  15   1   5       27.43       19.67     33.40 o
  17   1   5      149.97      213.58     54.68 o
 -26   2   5       97.16       -1.27     64.54 o
 -24   2   5      798.56      796.62     81.06 o
 -22   2   5     2087.58     2084.02     60.47 o
 -20   2   5     1458.74     1336.52     45.17 o
 -18   2   5     4325.55     4411.65    109.60 o
 -16   2   5     4253.30     3507.81     57.59 o
 -14   2   5    10995.00    10365.96    146.43 o
 -12   2   5       21.49      129.19     13.15 o
 -10   2   5      780.62      683.61     18.72 o
  -8   2   5    20695.09    19317.16    291.61 o
  -6   2   5     8884.55     8062.84    123.89 o
  -4   2   5      361.21      592.57     12.87 o
  -2   2   5    14002.60    15119.57    250.25 o
   0   2   5    50341.93    52362.67    776.20 o
   4   2   5      464.92      576.84     17.24 o
   6   2   5    11925.22    12114.17    148.18 o
   8   2   5     2441.54     2231.17     36.95 o
  10   2   5     1406.92     1341.61     29.52 o
  12   2   5      465.23      519.17     27.02 o
  14   2   5     1882.31     2061.08     55.65 o
  16   2   5      959.37     1063.31     53.00 o
 -25   3   5      497.23      495.39    115.69 o
 -23   3   5      192.06       96.85     49.45 o
 -21   3   5       67.06       89.59     27.39 o
 -19   3   5      509.32      488.33     23.94 o
 -17   3   5     1420.65     1400.14     34.48 o
 -15   3   5        0.58       12.00     13.39 o
 -13   3   5      576.45      464.54     20.12 o
 -11   3   5      493.58      341.02     14.18 o
  -9   3   5     1817.60     2422.28     45.35 o
  -7   3   5     1829.05     2474.79     35.21 o
  -5   3   5     1086.12     1044.79     19.05 o
  -3   3   5      183.85      494.08     21.08 o
  -1   3   5      188.54      176.28     11.45 o
   1   3   5     2247.67     2586.66     44.79 o
   3   3   5       67.80       33.09      9.82 o
   5   3   5       39.82       44.21     12.32 o
   7   3   5      591.12      585.70     17.94 o
   9   3   5      259.46      223.50     16.64 o
  11   3   5      353.23      375.25     22.69 o
  13   3   5      176.71      153.31     27.99 o
  15   3   5      103.62       28.59     30.10 o
  17   3   5       14.61       74.77     56.76 o
 -26   4   5       26.75       59.33     59.35 o
 -24   4   5       21.17        3.95     52.28 o
 -22   4   5     2410.51     2294.08     63.60 o
 -20   4   5      580.78      594.40     26.73 o
 -18   4   5      375.29      364.46     22.02 o
 -16   4   5     4820.29     4728.49     70.46 o
 -14   4   5      126.39      116.87     18.24 o
 -12   4   5     3456.14     3351.54     45.96 o
 -10   4   5     3613.53     3287.87     50.40 o
  -8   4   5    10177.59     9708.82    136.56 o
  -6   4   5    10731.38    11208.62    156.32 o
  -4   4   5      104.97      116.41      8.49 o
  -2   4   5     2286.55     1743.66     33.11 o
   0   4   5    13223.23    14255.69    241.65 o
   2   4   5     3142.80     2741.45     47.86 o
   4   4   5     1018.26      924.45     29.01 o
   6   4   5     5715.93     6000.99     89.49 o
   8   4   5       41.61       78.16     14.04 o
  10   4   5      216.90      248.02     20.83 o
  12   4   5       37.97       -5.51     25.07 o
  14   4   5      832.25      858.67     38.49 o
  16   4   5      102.84       75.97     40.06 o
 -25   5   5     1089.44     1062.02     69.01 o
 -23   5   5       20.12       79.39     46.18 o
 -21   5   5      478.77      455.23     28.25 o
 -19   5   5     1335.53     1343.24     38.10 o
 -17   5   5     6653.74     6649.18    105.87 o
 -15   5   5     4216.87     4885.56     71.75 o
 -13   5   5     5175.52     4530.72     66.33 o
 -11   5   5    19160.91    19585.94    234.21 o
  -9   5   5      531.58      361.46     19.06 o
  -7   5   5      186.52      294.42     12.11 o
  -5   5   5    38973.48    41655.14    625.99 o
  -3   5   5     1055.47      390.60     13.08 o
  -1   5   5    18381.65    20940.73    317.52 o
   1   5   5     4083.75     4204.45     78.58 o
   3   5   5     9269.49     9375.72    146.04 o
   5   5   5     3413.64     3303.83     59.47 o
   7   5   5      546.08      673.03     22.47 o
   9   5   5     2011.67     1983.56     51.19 o
  11   5   5     1082.08     1247.44     41.90 o
  13   5   5      907.79      927.48     37.43 o
  15   5   5       19.71       25.20     39.91 o
  17   5   5      332.02      390.86     57.37 o
 -24   6   5      225.48      214.30     85.79 o
 -22   6   5      155.67      162.28     29.74 o
 -20   6   5      121.64       76.62     24.71 o
 -18   6   5      588.25      605.79     29.45 o
 -16   6   5      498.84      413.56     20.98 o
 -14   6   5      206.74      270.19     17.44 o
 -12   6   5      433.36      310.86     18.79 o
 -10   6   5      182.97      155.19     11.25 o
  -8   6   5     1695.39     1433.36     27.57 o
  -6   6   5     3683.06     3906.26     71.91 o
  -4   6   5      108.43      143.46     11.37 o
  -2   6   5     9883.51    12151.51    170.41 o
   0   6   5     2124.50     2062.25     40.26 o
   2   6   5     1051.25     1051.31     25.02 o
   4   6   5      196.48      220.47     20.07 o
   6   6   5      319.86      382.99     24.85 o
   8   6   5     2874.10     3112.54     62.02 o
  10   6   5       43.26       -1.07     24.19 o
  12   6   5       52.78       76.41     33.13 o
  14   6   5      199.81      197.37     40.22 o
  16   6   5       29.12      -33.47     40.94 o
 -25   7   5      176.91      260.61     60.59 o
 -23   7   5       10.11       10.36     34.32 o
 -21   7   5       47.37       33.22     24.33 o
 -19   7   5      383.40      473.81     27.10 o
 -17   7   5     2781.71     2848.04     51.23 o
 -15   7   5      113.85      132.47     18.24 o
 -13   7   5      364.17      374.99     19.75 o
 -11   7   5      466.01      419.74     25.66 o
  -9   7   5     1195.26     1382.07     26.14 o
  -7   7   5        6.35       26.52      9.58 o
  -5   7   5     1701.19     1691.95     35.22 o
  -3   7   5      292.77      150.01     17.45 o
  -1   7   5        3.18       14.63     10.11 o
   1   7   5     2542.74     2961.40     51.93 o
   3   7   5     2375.48     2009.50     71.86 o
   5   7   5     5573.35     5689.31    108.19 o
   7   7   5      796.81      774.46     41.24 o
   9   7   5      175.24      173.71     29.93 o
  11   7   5      432.59      506.47     35.38 o
  13   7   5       77.40       46.11     35.10 o
  15   7   5       30.10       23.64     40.40 o
 -24   8   5      345.94      424.44     52.32 o
 -22   8   5     1124.41     1250.66     54.53 o
 -20   8   5      267.66      249.21     26.44 o
 -18   8   5      723.91      707.67     28.04 o
 -16   8   5      197.88      211.57     23.02 o
 -14   8   5      967.52      999.52     30.18 o
 -12   8   5       75.69      100.16     17.73 o
 -10   8   5      125.16      243.52     14.02 o
  -8   8   5    13930.78    14568.78    188.53 o
  -6   8   5     8491.89     9354.08    155.68 o
  -4   8   5     1315.96     1725.87     43.95 o
  -2   8   5     5205.80     5371.11    102.09 o
   0   8   5    10554.72    10364.75    185.25 o
   2   8   5       81.41       27.64     23.85 o
   4   8   5     2121.48     2084.66     75.91 o
   6   8   5     3908.82     3768.14     95.53 o
   8   8   5     1055.40     1195.86     53.80 o
  10   8   5      605.03      645.69     39.11 o
  12   8   5      283.72      228.28     38.38 o
  14   8   5      203.44      202.49     51.29 o
 -23   9   5        0.26       32.19     35.99 o
 -21   9   5      228.50      276.24     36.81 o
 -19   9   5      545.06      508.16     30.58 o
 -17   9   5       44.00       57.21     39.11 o
 -15   9   5       17.51       62.63     20.35 o
 -13   9   5      100.92       81.14     23.07 o
 -11   9   5     1531.85     1495.50     46.73 o
  -9   9   5     1030.68     1099.08     40.89 o
  -7   9   5      357.42      312.55     16.83 o
  -5   9   5     1073.53     1168.76     39.25 o
  -3   9   5     1598.33     1663.71     44.91 o
  -1   9   5      127.33      125.25     26.58 o
   1   9   5      200.96      167.25     24.54 o
   3   9   5    13093.05    13253.06    271.68 o
   5   9   5       85.86       64.00     30.23 o
   7   9   5      314.99      334.35     38.26 o
   9   9   5      142.29      170.32     40.07 o
  11   9   5        9.12      -34.18     34.18 o
  13   9   5      157.88      265.04     49.74 o
  15   9   5        6.37      -65.81     65.81 o
 -22  10   5        1.17      -19.06     36.94 o
 -20  10   5       35.49       17.40     33.15 o
 -18  10   5        0.07      -10.51     24.89 o
 -16  10   5      109.37       96.13     23.40 o
 -14  10   5      392.92      491.04     44.85 o
 -12  10   5      132.40      192.14     49.98 o
 -10  10   5        0.55      -10.20     22.22 o
  -8  10   5        8.04       -2.32     15.52 o
  -6  10   5      308.75      316.81     31.81 o
  -4  10   5       20.47       12.40     22.33 o
  -2  10   5        2.65       13.64     22.14 o
   0  10   5     1371.21     1431.41     44.81 o
   2  10   5      666.87      800.88     38.40 o
   4  10   5       46.42       62.35     32.62 o
   6  10   5        4.76       14.65     34.98 o
   8  10   5       21.00       -3.09     36.65 o
  10  10   5      149.70       90.11     40.84 o
  12  10   5      266.94      275.23     52.33 o
  14  10   5       10.09       11.82     70.55 o
 -21  11   5       82.89       51.27     45.90 o
 -19  11   5      321.98      433.59     50.66 o
 -17  11   5      389.00      392.67     31.66 o
 -15  11   5        9.78        7.32     26.08 o
 -13  11   5     1763.84     1750.31     56.17 o
 -11  11   5      272.45      314.26     28.95 o
  -9  11   5     2698.03     2930.89     78.72 o
  -7  11   5     1584.29     1502.04     41.37 o
  -5  11   5      384.46      358.69     27.84 o
  -3  11   5     3670.46     3843.47     82.23 o
  -1  11   5        4.00      -10.91     25.00 o
   1  11   5        4.92      -25.99     25.99 o
   3  11   5     3137.69     3456.12     91.64 o
   5  11   5       14.57       32.69     36.70 o
   7  11   5       23.70       54.67     39.12 o
   9  11   5      192.85      228.67     71.87 o
  11  11   5      614.44      673.69     55.45 o
  13  11   5       12.65      -64.35     64.35 o
 -20  12   5       34.50      -34.89     46.31 o
 -18  12   5      202.74      167.28     40.06 o
 -16  12   5        8.44      -14.08     27.84 o
 -14  12   5      260.79      267.71     29.32 o
 -12  12   5       11.94      -19.99     26.61 o
 -10  12   5        9.62       -5.19     25.33 o
  -8  12   5     2015.98     1994.15     85.37 o
  -6  12   5      219.99      248.27     47.03 o
  -4  12   5      701.77      837.19     36.86 o
  -2  12   5     5025.73     4719.74     97.71 o
   0  12   5      923.70      859.02     37.38 o
   2  12   5      431.10      277.80     29.34 o
   4  12   5       41.99       93.07     35.94 o
   6  12   5      352.57      310.67     40.41 o
   8  12   5      192.49      279.92     47.23 o
  10  12   5        5.50       39.72     47.26 o
  12  12   5        3.06      -33.07     68.17 o
 -19  13   5       36.67       78.24     53.52 o
 -17  13   5      163.10      125.45     40.36 o
 -15  13   5       21.64        1.70     28.76 o
 -13  13   5       27.31       16.27     30.62 o
 -11  13   5       51.25       39.90     28.21 o
  -9  13   5        1.41       -3.45     26.59 o
  -7  13   5        0.07      -23.12     45.94 o
  -5  13   5      207.23      174.92     29.99 o
  -3  13   5      215.77      198.86     39.91 o
  -1  13   5       49.55       46.81     33.96 o
   1  13   5      161.49      174.03     30.21 o
   3  13   5      300.34      222.21     40.01 o
   5  13   5       51.59       37.45     39.85 o
   7  13   5      310.87      207.74     57.87 o
   9  13   5       44.12       69.94     47.39 o
  11  13   5       19.66       15.53     68.47 o
 -18  14   5       25.87       66.60     41.24 o
 -16  14   5      510.10      511.74     44.17 o
 -14  14   5      186.71      263.62     33.34 o
 -12  14   5      192.57      217.01     35.02 o
 -10  14   5      164.04      122.62     40.50 o
  -8  14   5      128.09      107.95     38.64 o
  -6  14   5      148.23      147.54     48.41 o
  -4  14   5      238.20      236.25     33.85 o
  -2  14   5     1138.83     1017.93     44.35 o
   0  14   5      520.36      626.38     38.68 o
   2  14   5      110.92       24.93     37.59 o
   4  14   5       46.99      100.85     41.95 o
   6  14   5       66.80       23.47     43.88 o
   8  14   5      352.89      419.99     76.12 o
  10  14   5        9.92      -67.26     67.26 o
 -17  15   5       34.05       50.95     52.08 o
 -15  15   5       53.46       36.54     40.39 o
 -13  15   5      134.88       82.68     47.21 o
 -11  15   5      138.76      185.44     45.91 o
  -9  15   5        6.58       39.23     42.30 o
  -7  15   5        0.68       11.66     92.08 o
  -5  15   5       96.26      154.59     52.44 o
  -3  15   5      853.23     1004.18     45.12 o
  -1  15   5      164.44      177.11     34.55 o
   1  15   5       33.72       77.72     40.35 o
   3  15   5      129.23      205.41     41.99 o
   5  15   5       12.31       41.28     45.92 o
   7  15   5       41.77       66.18     46.91 o
   9  15   5       59.36        9.90     67.44 o
 -16  16   5        2.12      -51.75     51.75 o
 -14  16   5        3.09       39.71     42.56 o
 -12  16   5        1.54       23.63     60.47 o
 -10  16   5       37.95       93.45     47.68 o
  -8  16   5       48.14       39.57     68.47 o
  -6  16   5        2.51       43.86     54.30 o
  -4  16   5      118.65       27.76     51.53 o
  -2  16   5      717.14      632.92     43.19 o
   0  16   5       93.07       82.92     41.64 o
   2  16   5      126.61       66.59     44.74 o
   4  16   5       20.56      -28.92     45.95 o
   6  16   5        1.84      -80.59     82.07 o
 -13  17   5       46.38       -9.44    108.61 o
 -11  17   5      240.06      392.50     55.66 o
  -9  17   5       15.48        2.84     61.77 o
  -7  17   5       10.31       -8.64     89.72 o
  -5  17   5       47.09       82.34     55.09 o
  -3  17   5        3.24      -53.39     53.39 o
  -1  17   5        0.51       14.24     44.62 o
   1  17   5        2.51      -36.47     45.49 o
   3  17   5       97.05      106.06     49.26 o
   5  17   5       25.38       31.00     80.28 o
 -10  18   5       52.11      -44.07     96.02 o
  -8  18   5        3.55       67.68    103.89 o
  -6  18   5       36.85       -9.44     83.42 o
  -4  18   5       65.17       33.06     88.15 o
   0  18   5        2.59      -33.78     80.28 o
   2  18   5        0.62      -12.59     73.98 o
 -26   0   6     1802.66     1534.70    113.33 o
 -24   0   6     1571.37     1673.22    111.76 o
 -22   0   6     1576.10     1611.85     72.74 o
 -20   0   6      177.64      204.66     58.24 o
 -18   0   6      909.67      932.32     70.23 o
 -16   0   6    14462.88    13588.14    273.04 o
 -14   0   6     4939.71     5195.06    112.23 o
 -12   0   6      695.49      514.39     46.30 o
 -10   0   6    11591.54    11613.88    232.82 o
  -8   0   6    12600.77    11264.70    270.46 o
  -6   0   6     2742.12     2492.70     66.75 o
  -4   0   6      515.70      996.32     33.17 o
  -2   0   6     6213.09     4058.82    101.84 o
   0   0   6     2764.69     1913.35     55.65 o
   2   0   6     5323.65     5871.14    145.25 o
   4   0   6     4394.81     4117.09     78.22 o
   6   0   6    11290.48    11468.46    200.04 o
   8   0   6     3632.80     3382.34     95.65 o
  10   0   6      573.46      693.32     33.48 o
  12   0   6      698.43      794.29     53.94 o
  14   0   6     1450.87     1405.63    103.89 o
  16   0   6      260.37      255.00     85.00 o
 -27   1   6      795.40      720.53     67.78 o
 -25   1   6       11.20       75.89     52.65 o
 -23   1   6       23.56       -0.11     38.88 o
 -21   1   6      599.84      680.49     33.99 o
 -19   1   6      278.63      212.83     22.39 o
 -17   1   6     1601.69     1530.60     33.98 o
 -15   1   6     2617.87     2560.99     50.13 o
 -13   1   6     5846.45     5670.84     74.24 o
 -11   1   6     5844.70     5727.33     85.60 o
  -9   1   6      540.82      777.76     22.04 o
  -7   1   6      295.36      142.75     10.12 o
  -5   1   6     9006.23     8688.54    170.24 o
  -3   1   6     4533.02     4291.57     86.61 o
  -1   1   6      764.60      785.28     27.14 o
   1   1   6      398.99      179.48     13.28 o
   3   1   6     1490.05     1402.13     28.37 o
   5   1   6       96.51       67.88     12.31 o
   7   1   6        5.12       -5.91     13.36 o
   9   1   6     3596.15     3572.41     70.13 o
  11   1   6       96.40      127.82     25.81 o
  13   1   6       10.63      -27.48     31.08 o
  15   1   6      245.70      270.75     56.67 o
 -26   2   6       55.56       46.93     57.25 o
 -24   2   6      236.19      147.61     62.18 o
 -22   2   6      129.50      176.70     30.38 o
 -20   2   6       55.03       34.36     22.49 o
 -18   2   6      248.62      200.33     23.48 o
 -16   2   6     1967.91     2120.78     50.88 o
 -14   2   6      273.18      383.78     15.34 o
 -12   2   6      270.55      294.22     13.87 o
 -10   2   6    11154.64    12433.24    196.43 o
  -8   2   6       90.56       35.79      9.16 o
  -6   2   6      153.68      119.83      7.90 o
  -4   2   6     3039.38     3307.12     59.13 o
  -2   2   6       23.74      183.91     10.38 o
   0   2   6     2751.30     2621.47     51.35 o
   2   2   6     3471.77     3960.95     60.07 o
   4   2   6      364.70      307.83     15.22 o
   6   2   6      850.66      883.65     21.85 o
   8   2   6      280.84      278.05     17.06 o
  10   2   6        0.71       19.57     19.28 o
  12   2   6      178.85      175.99     26.19 o
  14   2   6      568.87      493.72     41.14 o
  16   2   6       30.57       -6.37     48.41 o
 -27   3   6      793.65      871.10     75.07 o
 -25   3   6      143.49      251.00     54.40 o
 -23   3   6      146.63       96.02     33.62 o
 -21   3   6     1207.95     1336.24     41.40 o
 -19   3   6     2145.58     2142.24     44.09 o
 -17   3   6     5137.28     4946.35     97.99 o
 -15   3   6     2549.60     2305.97     48.69 o
 -13   3   6    12914.39    12198.46    173.42 o
 -11   3   6     8768.29     8680.43    136.77 o
  -9   3   6      327.73      409.94     17.25 o
  -7   3   6    14272.55    14300.48    196.53 o
  -5   3   6    18774.06    17422.43    238.26 o
  -3   3   6      308.28       87.99     12.04 o
  -1   3   6      950.29      911.40     26.41 o
   1   3   6    10417.48     9730.84    149.87 o
   3   3   6     3477.10     3307.54     52.37 o
   5   3   6     5418.53     5042.22     76.77 o
   7   3   6       32.47       42.65     14.58 o
   9   3   6     3123.01     3063.67     52.59 o
  11   3   6      825.98      945.96     32.97 o
  13   3   6        8.82      -19.00     28.24 o
  15   3   6      221.18      233.10     47.89 o
 -26   4   6      192.24      131.79     52.17 o
 -24   4   6      812.66      825.58     60.65 o
 -22   4   6      732.52      746.74     38.88 o
 -20   4   6       17.51       13.33     20.66 o
 -18   4   6      345.83      298.71     19.99 o
 -16   4   6      658.06      573.88     20.71 o
 -14   4   6     7396.45     7509.55    101.64 o
 -12   4   6     2929.73     3058.27     53.51 o
 -10   4   6     5281.98     4720.88     84.06 o
  -8   4   6     9224.92     8954.99    127.56 o
  -6   4   6     5162.37     6467.92     85.39 o
  -4   4   6     2716.08     2915.99     50.68 o
  -2   4   6     4173.84     3411.24     64.40 o
   0   4   6     4627.96     4412.65     81.85 o
   2   4   6       25.18       23.38     21.54 o
   4   4   6      444.81      342.56     20.30 o
   6   4   6     4549.50     4846.14     84.05 o
   8   4   6      212.04      219.41     19.85 o
  10   4   6       11.70       12.04     23.27 o
  12   4   6      422.85      495.10     31.75 o
  14   4   6      121.98       90.57     33.35 o
  16   4   6       36.41       35.26     51.67 o
 -25   5   6        6.02       -6.87     54.23 o
 -23   5   6        1.91      -29.49     43.95 o
 -21   5   6       13.91       29.78     23.06 o
 -19   5   6       67.28       45.60     19.49 o
 -17   5   6     3127.15     3062.54     52.30 o
 -15   5   6      652.34      774.19     26.27 o
 -13   5   6      242.90      214.62     13.01 o
 -11   5   6     1123.04     1240.77     30.44 o
  -9   5   6      583.39      662.20     18.12 o
  -7   5   6     3377.76     4001.47     60.37 o
  -5   5   6     2579.79     2932.04     51.60 o
  -3   5   6      315.76      460.66     17.26 o
  -1   5   6      326.95      370.82     28.17 o
   1   5   6      755.61      860.47     28.31 o
   3   5   6        1.97        1.60     11.55 o
   5   5   6      327.10      334.05     23.64 o
   7   5   6        6.15        0.66     19.76 o
   9   5   6      748.77      740.82     29.80 o
  11   5   6        9.40      -18.72     25.95 o
  13   5   6       36.05       -9.04     30.60 o
  15   5   6        2.35      -28.99     45.18 o
 -26   6   6        5.67       75.13     58.05 o
 -24   6   6      360.55      396.63     53.97 o
 -22   6   6      606.06      647.76     31.14 o
 -20   6   6        6.15      -19.80     21.28 o
 -18   6   6     1193.58     1044.30     29.95 o
 -16   6   6     3833.98     3883.65     61.92 o
 -14   6   6     5665.14     5459.42     78.63 o
 -12   6   6      175.61      179.60     15.80 o
 -10   6   6     7870.87     7632.87    110.31 o
  -8   6   6     5428.40     5556.76     81.75 o
  -6   6   6      527.07      468.76     17.42 o
  -4   6   6    12281.70    13797.04    212.91 o
  -2   6   6     1168.68      753.00     27.72 o
   0   6   6     5458.51     5303.31     97.45 o
   2   6   6      570.11      630.51     29.34 o
   4   6   6     1442.83     1121.02     36.24 o
   6   6   6     1797.09     1849.40     78.61 o
   8   6   6      380.50      458.23     26.93 o
  10   6   6       14.16       28.51     26.40 o
  12   6   6      256.02      269.97     32.23 o
  14   6   6      622.19      686.31     46.25 o
 -25   7   6       84.57       71.90     85.79 o
 -23   7   6       13.58       22.53     34.46 o
 -21   7   6      807.93      902.21     33.29 o
 -19   7   6     3216.87     3192.26     57.81 o
 -17   7   6       78.91       78.07     19.39 o
 -15   7   6      142.93      126.63     18.77 o
 -13   7   6     1874.16     1641.97     39.96 o
 -11   7   6     4310.90     4630.46     79.76 o
  -9   7   6        4.56       23.85     10.78 o
  -7   7   6     4399.78     4286.69     73.66 o
  -5   7   6     3618.64     3155.92     56.33 o
  -3   7   6     1621.24     1555.37     41.29 o
  -1   7   6      147.86      169.91     20.80 o
   1   7   6     1564.20     1467.55     50.70 o
   3   7   6     1094.31     1218.11     49.07 o
   5   7   6     1215.71     1218.36     71.34 o
   7   7   6      272.64      310.21     29.27 o
   9   7   6       89.18      174.71     38.91 o
  11   7   6     1904.42     2029.16     64.71 o
  13   7   6       53.09        9.53     48.65 o
  15   7   6      146.52      184.86     53.35 o
 -24   8   6       13.58      -28.78     37.06 o
 -22   8   6        8.56      -12.76     33.76 o
 -20   8   6       21.27       -5.45     22.19 o
 -18   8   6      120.38      139.76     24.11 o
 -16   8   6      390.37      524.89     26.05 o
 -14   8   6      151.93      165.47     28.82 o
 -12   8   6        4.61       -1.39     16.10 o
 -10   8   6       18.48       23.61     15.17 o
  -8   8   6       49.43       58.36     14.45 o
  -6   8   6       87.60      106.68     20.90 o
  -4   8   6      157.53      225.51     14.92 o
  -2   8   6      805.39      948.81     35.63 o
   0   8   6        6.29       -8.54     23.20 o
   2   8   6        3.77        9.75     27.85 o
   4   8   6      706.91      736.74     42.29 o
   6   8   6       79.52      121.64     25.88 o
   8   8   6      152.30      190.18     85.03 o
  10   8   6      426.83      432.46     40.35 o
  12   8   6       34.02       58.85     44.79 o
  14   8   6        0.73      -46.37     50.41 o
 -23   9   6        0.82      -10.22     35.88 o
 -21   9   6      919.96      897.06     45.94 o
 -19   9   6       26.83       74.73     25.94 o
 -17   9   6     1115.87      998.13     34.56 o
 -15   9   6     1461.66     1332.88     53.96 o
 -13   9   6      212.57      213.15     26.10 o
 -11   9   6     4953.43     5161.66    142.92 o
  -9   9   6      536.96      550.49     30.26 o
  -7   9   6     1202.45     1203.01     33.31 o
  -5   9   6     1301.33     1236.11     37.57 o
  -3   9   6     2524.76     2684.52     61.26 o
  -1   9   6     2405.79     2158.37     54.72 o
   1   9   6     1389.42     1514.21     55.88 o
   3   9   6     2007.21     2137.39     68.64 o
   5   9   6        6.50       48.11     39.12 o
   7   9   6       65.68       60.02     55.23 o
   9   9   6      936.02      950.33     59.08 o
  11   9   6      296.38      353.29     72.14 o
  13   9   6       31.03       41.84     48.35 o
 -22  10   6      165.59      197.24     46.86 o
 -20  10   6       19.15      -34.04     34.57 o
 -18  10   6      439.18      525.77     34.27 o
 -16  10   6     1076.24     1071.75     39.88 o
 -14  10   6     2641.98     2688.46     68.11 o
 -12  10   6       21.86       22.96     23.97 o
 -10  10   6     2331.42     2144.54     64.04 o
  -8  10   6     1444.71     1661.96     53.97 o
  -6  10   6      256.25      274.30     20.26 o
  -4  10   6      482.12      395.61     27.49 o
  -2  10   6     2894.22     3122.67     70.48 o
   0  10   6       28.66       24.17     24.67 o
   2  10   6      252.22      334.60     35.40 o
   4  10   6      414.72      431.57     40.53 o
   6  10   6      241.41      303.26     41.35 o
   8  10   6      323.69      420.38     47.91 o
  10  10   6        1.69       22.66     44.54 o
  12  10   6       21.56        0.55     65.54 o
 -23  11   6       49.67       40.22     46.16 o
 -21  11   6       15.57      -37.48     37.48 o
 -19  11   6      502.75      355.20     36.22 o
 -17  11   6        2.74       23.32     29.22 o
 -15  11   6        9.61       53.96     26.93 o
 -13  11   6        8.47       22.38     25.89 o
 -11  11   6      655.00      661.00     33.32 o
  -9  11   6      107.72       89.50     27.42 o
  -7  11   6     1228.05     1208.32     35.89 o
  -5  11   6        4.97       18.61     26.81 o
  -3  11   6       58.35       98.08     26.03 o
  -1  11   6      871.39      884.52     43.62 o
   1  11   6        1.24      -24.71     27.20 o
   3  11   6       38.41      127.43     44.50 o
   5  11   6     1058.46      925.45     54.56 o
   7  11   6      225.34      190.95     51.83 o
   9  11   6       77.25      122.03     55.85 o
  11  11   6      115.18       22.61     46.44 o
 -22  12   6       36.38       79.01     62.59 o
 -20  12   6       17.32       46.60     41.31 o
 -18  12   6        2.08      -30.86     30.86 o
 -16  12   6       13.29      -15.58     30.65 o
 -14  12   6        1.88       51.92     30.29 o
 -12  12   6       39.44       32.97     32.49 o
 -10  12   6     1425.50     1445.74     54.91 o
  -8  12   6      184.61      211.86     33.64 o
  -6  12   6     2412.94     2537.55     64.71 o
  -4  12   6      564.75      577.46     35.55 o
  -2  12   6     1075.22     1125.16     42.51 o
   0  12   6      146.05      213.37     29.16 o
   2  12   6        1.95       23.19     33.85 o
   4  12   6      272.62      242.78     64.64 o
   6  12   6      189.87      170.35     43.94 o
   8  12   6       41.47       45.97     45.20 o
  10  12   6      110.18       55.45     48.98 o
 -21  13   6      133.84      201.52     56.17 o
 -19  13   6       93.47      141.57     43.68 o
 -17  13   6       77.67        3.26     32.17 o
 -15  13   6       64.02        2.31     29.14 o
 -13  13   6      143.56      182.12     33.33 o
 -11  13   6      489.26      543.17     61.62 o
  -9  13   6      433.69      404.82     57.59 o
  -7  13   6     2024.31     1896.96    106.05 o
  -5  13   6       12.19       45.96     28.82 o
  -3  13   6      258.22      312.22     33.86 o
  -1  13   6      114.94       50.50     35.22 o
   1  13   6     1034.17     1054.85     45.59 o
   3  13   6      379.64      457.53     45.65 o
   5  13   6      103.94      187.85     42.24 o
   7  13   6      131.81       87.04     49.14 o
   9  13   6       72.50       97.66     63.43 o
 -18  14   6       13.65      -29.60     41.48 o
 -16  14   6       34.30      -28.52     31.04 o
 -14  14   6       95.30      102.59     53.86 o
 -12  14   6       12.13      -10.59     40.17 o
 -10  14   6      238.68      225.28     56.73 o
  -8  14   6       57.44       60.94     50.63 o
  -6  14   6       20.65       53.42     34.04 o
  -4  14   6      107.00      139.16     33.08 o
  -2  14   6        3.73      -17.36     31.97 o
   0  14   6        1.65       40.27     33.26 o
   2  14   6       49.09       40.45     40.55 o
   4  14   6       92.43       30.53     42.37 o
   6  14   6        1.03       50.69     42.29 o
   8  14   6      181.62      197.81    116.48 o
 -17  15   6      129.41       36.34     49.58 o
 -15  15   6       30.99       52.73     40.79 o
 -13  15   6      137.51      162.58     51.88 o
 -11  15   6        1.00      -36.71     57.31 o
  -9  15   6      125.47      169.04     60.04 o
  -7  15   6      180.88      141.63     77.13 o
  -5  15   6       40.24       29.96     38.18 o
  -3  15   6       12.46       34.19     32.99 o
  -1  15   6       28.12       27.12     33.95 o
   1  15   6      167.93      166.39     42.94 o
   3  15   6        3.52       37.38     44.30 o
   5  15   6        0.36      -48.90     52.34 o
   7  15   6      200.81       82.37     64.64 o
 -16  16   6       10.91       19.36     56.13 o
 -14  16   6      149.90      170.52     56.97 o
 -12  16   6      161.95       70.91    101.53 o
 -10  16   6        2.19      -62.06     62.06 o
  -8  16   6       49.43       50.14     59.61 o
  -6  16   6      161.76      336.12    119.63 o
  -4  16   6       27.49       22.55     54.40 o
  -2  16   6       39.48       32.88     37.02 o
   0  16   6      274.36      273.85     46.96 o
   2  16   6      127.73      150.58     60.60 o
   4  16   6       31.02      -48.39     48.39 o
 -13  17   6        0.88      -26.41     75.59 o
 -11  17   6       75.69      -24.07     68.77 o
  -9  17   6       22.81       46.05     65.05 o
  -7  17   6       65.44      147.96     59.81 o
  -5  17   6       29.03       93.33     59.48 o
  -3  17   6       68.65      119.35     56.20 o
  -1  17   6        1.72      -45.98     45.98 o
   1  17   6       16.56       18.11     96.28 o
   3  17   6        2.89       14.22     64.64 o
 -10  18   6       69.30      129.07    110.18 o
  -8  18   6        9.93       -8.78    116.48 o
  -6  18   6        9.30      -45.76     62.21 o
  -4  18   6       12.04       41.47     62.88 o
  -2  18   6       13.51       91.30     83.42 o
 -27   1   7      374.39      383.75     70.83 o
 -25   1   7       94.39      130.14     49.90 o
 -23   1   7     1084.10     1120.58     50.21 o
 -21   1   7     3557.82     3616.33     79.66 o
 -19   1   7       37.94        0.89     19.31 o
 -17   1   7      336.71      290.02     16.97 o
 -15   1   7     3753.65     3330.78     49.00 o
 -13   1   7    12713.20    13724.31    168.16 o
 -11   1   7      157.28       76.70     13.49 o
  -9   1   7    11639.95    13185.76    207.61 o
  -7   1   7    13563.75    12910.38    307.19 o
  -5   1   7    10033.67    10773.57    257.10 o
  -3   1   7       87.07       68.78     15.84 o
  -1   1   7    20202.40    22621.61    372.43 o
   1   1   7     1021.17      657.43     21.93 o
   3   1   7      236.43      334.06     16.32 o
   5   1   7     1240.93     1230.37     26.32 o
   7   1   7     4054.35     4138.43     59.15 o
   9   1   7     1267.61     1413.53     36.14 o
  11   1   7       85.78       76.04     26.92 o
  13   1   7        3.17       24.82     36.96 o
  15   1   7      375.87      541.66     63.99 o
 -26   2   7      407.74      383.91     94.44 o
 -24   2   7      427.55      444.37     54.40 o
 -22   2   7       62.94      112.22     27.72 o
 -20   2   7     2342.62     2479.84     98.60 o
 -18   2   7     3570.48     3242.62     58.64 o
 -16   2   7     6078.15     5875.19    120.03 o
 -14   2   7     1498.84     1868.72     51.04 o
 -12   2   7    10549.52    10218.10    160.48 o
 -10   2   7     7398.53     6842.13    109.24 o
  -8   2   7     2759.49     2842.55     49.43 o
  -6   2   7     2324.96     2848.32     72.70 o
  -4   2   7     8705.72     8212.18    180.62 o
  -2   2   7    30679.40    33509.98    635.19 o
   0   2   7      243.67      182.17     18.13 o
   2   2   7      922.56      913.84     23.57 o
   4   2   7     8977.43     9146.35    131.34 o
   6   2   7      707.20      627.10     21.80 o
   8   2   7      348.98      398.33     21.67 o
  10   2   7      844.29     1001.23     41.96 o
  12   2   7      741.28      801.90     44.34 o
  14   2   7       58.86       22.92     45.22 o
 -27   3   7        1.27        7.13     59.48 o
 -25   3   7      163.01      224.79     54.23 o
 -23   3   7       62.02       13.60     28.80 o
 -21   3   7        2.14      -22.44     22.44 o
 -19   3   7      231.17      164.68     21.44 o
 -17   3   7      216.32      190.16     19.09 o
 -15   3   7       94.20      114.64     22.06 o
 -13   3   7      170.33      125.87     15.50 o
 -11   3   7       40.17        9.06     11.39 o
  -9   3   7      328.32      296.83     17.54 o
  -7   3   7     1539.15     1916.65     40.28 o
  -5   3   7     7571.69     8960.09    151.27 o
  -3   3   7      741.86     1052.20     28.67 o
  -1   3   7        6.63       14.80     13.54 o
   1   3   7     1506.61     1574.94     41.15 o
   3   3   7        1.95       10.36     12.59 o
   5   3   7      257.60      365.78     26.98 o
   7   3   7      292.16      233.44     19.67 o
   9   3   7      137.83      197.17     21.67 o
  11   3   7        0.74      -26.25     26.25 o
  13   3   7       26.81      -18.16     37.50 o
  15   3   7      167.93       69.32     51.30 o
 -26   4   7      142.02      121.25     57.85 o
 -24   4   7      530.42      490.66     57.12 o
 -22   4   7      239.76      259.79     27.98 o
 -20   4   7     1157.79     1317.25     40.88 o
 -18   4   7     2941.44     2917.09     55.43 o
 -16   4   7       30.43       30.63     16.80 o
 -14   4   7      710.43      664.82     37.90 o
 -12   4   7     3503.88     3359.62     58.68 o
 -10   4   7     3455.75     2980.99     55.38 o
  -8   4   7      528.45      572.42     15.73 o
  -6   4   7      819.50      934.60     23.17 o
  -4   4   7      148.61       69.87     21.76 o
  -2   4   7     5799.95     5727.89    103.51 o
   0   4   7      321.55      450.84     20.55 o
   2   4   7      216.79      184.73     20.18 o
   4   4   7    13107.19    12884.57    401.76 o
   6   4   7      342.48      301.95     23.06 o
   8   4   7      121.37      117.19     21.17 o
  10   4   7      425.22      511.55     29.46 o
  12   4   7      276.91      283.47     33.40 o
  14   4   7       90.79      108.16     40.26 o
 -27   5   7      330.61      317.44     63.82 o
 -25   5   7      118.09       56.49     50.56 o
 -23   5   7      837.68      908.14     50.13 o
 -21   5   7     2479.46     2347.83     55.55 o
 -19   5   7      446.45      462.02     26.52 o
 -17   5   7     3709.04     3740.12     65.76 o
 -15   5   7       91.02       47.60     16.81 o
 -13   5   7    14445.19    15317.73    357.13 o
 -11   5   7      947.65     1373.55     42.94 o
  -9   5   7       51.76       49.49     10.50 o
  -7   5   7    25698.82    26672.20    472.20 o
  -5   5   7      707.37      664.31     35.75 o
  -3   5   7     1210.00     1477.21     35.90 o
  -1   5   7    14814.47    15363.48    262.41 o
   1   5   7     3297.05     3013.24     66.42 o
   3   5   7     1856.14     1951.95     43.35 o
   5   5   7      836.03      934.84     36.44 o
   7   5   7     2132.94     2228.57     48.20 o
   9   5   7     2437.04     2577.80     69.18 o
  11   5   7       15.54        7.84     29.03 o
  13   5   7      244.17      204.52     42.47 o
 -26   6   7      130.16       55.23     67.68 o
 -24   6   7      100.62       26.23     50.87 o
 -22   6   7        2.16       -4.96     24.18 o
 -20   6   7      396.66      421.67     25.21 o
 -18   6   7      883.03      855.89     27.75 o
 -16   6   7     4605.39     4646.84     77.19 o
 -14   6   7     3585.75     3791.64     78.85 o
 -12   6   7      259.09      181.56     16.98 o
 -10   6   7      119.16      135.82     12.38 o
  -8   6   7       21.44       18.82      9.50 o
  -6   6   7      830.65      904.97     24.38 o
  -4   6   7       30.19        5.73     17.28 o
  -2   6   7     1401.52     1461.22     46.46 o
   0   6   7       30.09       98.29     16.91 o
   2   6   7     1728.70     1871.18     47.32 o
   4   6   7     3103.20     3262.17     62.84 o
   6   6   7      245.88      267.54     26.59 o
   8   6   7       31.36       21.89     25.56 o
  10   6   7        7.72       14.62     32.60 o
  12   6   7       80.86      120.08     77.06 o
  14   6   7        1.75      -52.24     52.24 o
 -25   7   7       23.50       80.61     50.63 o
 -23   7   7      224.45      242.97     36.68 o
 -21   7   7      120.18      186.08     24.99 o
 -19   7   7       26.03       38.30     20.65 o
 -17   7   7      676.66      628.50     41.72 o
 -15   7   7       10.56       43.18     22.55 o
 -13   7   7     4767.28     4884.47     99.74 o
 -11   7   7       14.02        5.51     12.48 o
  -9   7   7      348.47      352.22     17.78 o
  -7   7   7       82.51       18.75     15.88 o
  -5   7   7     1953.30     2067.24     55.62 o
  -3   7   7       85.40       77.10     20.08 o
  -1   7   7     2305.00     2181.95     62.17 o
   1   7   7      452.72      434.32     33.36 o
   3   7   7      793.17      865.16     43.31 o
   5   7   7       13.77      -13.56     24.48 o
   7   7   7       24.37        2.61     35.94 o
   9   7   7      538.48      560.59     40.86 o
  11   7   7      109.91       32.92     50.86 o
  13   7   7       24.17       48.91     51.48 o
 -24   8   7     1477.15     1447.09     54.93 o
 -22   8   7       51.40       48.37     33.41 o
 -20   8   7      330.62      291.45     28.35 o
 -18   8   7     2638.46     2911.91     58.22 o
 -16   8   7     1589.55     1688.45     41.30 o
 -14   8   7     5214.59     5320.90    148.35 o
 -12   8   7     2992.06     2856.51     76.68 o
 -10   8   7     3596.41     3693.29     66.94 o
  -8   8   7      283.48      302.94     20.86 o
  -6   8   7      597.41      561.16     21.71 o
  -4   8   7      617.38      514.88     26.99 o
  -2   8   7     2643.65     2906.71     65.64 o
   0   8   7     4214.08     4529.50    106.24 o
   2   8   7     1073.75     1150.77     50.53 o
   4   8   7     2654.63     2719.23     78.78 o
   6   8   7      268.28      347.44     45.74 o
   8   8   7       52.75       17.29     39.76 o
  10   8   7      565.18      497.69     52.93 o
  12   8   7      254.62      241.80     76.20 o
 -25   9   7        0.60      -53.77     53.77 o
 -23   9   7       90.90      136.06     46.17 o
 -21   9   7      660.69      629.88     38.27 o
 -19   9   7        1.25      -14.04     26.72 o
 -17   9   7     1622.89     1459.94     46.37 o
 -15   9   7     1849.52     1803.61     54.53 o
 -13   9   7      103.27      120.82     29.11 o
 -11   9   7     1223.61     1244.34     48.17 o
  -9   9   7     1611.15     1524.34     38.08 o
  -7   9   7      339.85      340.99     19.67 o
  -5   9   7      367.71      415.40     32.49 o
  -3   9   7      686.56      637.99     31.18 o
  -1   9   7      129.65      152.06     38.81 o
   1   9   7     6800.21     6710.31    212.62 o
   3   9   7      380.10      505.35     39.85 o
   5   9   7       17.24       12.96     36.82 o
   7   9   7      661.28      611.36     57.65 o
   9   9   7        3.84        0.37     43.85 o
  11   9   7       12.52      -39.93     48.57 o
 -24  10   7      199.26      223.21     51.08 o
 -22  10   7       52.13       24.13     42.17 o
 -20  10   7       20.89      -19.18     30.93 o
 -18  10   7      563.61      618.47     35.32 o
 -16  10   7      134.09      164.15     26.85 o
 -14  10   7      113.58      135.25     33.51 o
 -12  10   7       17.18       21.42     28.47 o
 -10  10   7       81.28       41.58     21.32 o
  -8  10   7        1.89       29.67     24.52 o
  -6  10   7       62.43      105.59     24.60 o
  -4  10   7       95.79      118.65     25.30 o
  -2  10   7        4.65       -0.50     24.12 o
   0  10   7        0.05       18.13     35.43 o
   2  10   7      117.04       79.48     34.68 o
   4  10   7       47.83       14.22     49.33 o
   6  10   7      139.75      185.55     55.98 o
   8  10   7       19.73        8.14     42.59 o
  10  10   7       66.83       36.81     50.21 o
 -23  11   7      210.37      189.85     56.25 o
 -21  11   7      275.33      364.91     45.77 o
 -19  11   7      125.14      132.47     36.49 o
 -17  11   7      113.09       28.54     30.56 o
 -15  11   7     1601.86     1759.50     57.50 o
 -13  11   7       17.97       94.07     32.08 o
 -11  11   7      621.81      557.20     54.16 o
  -9  11   7     1078.17      943.54     43.68 o
  -7  11   7      709.75      751.96     37.16 o
  -5  11   7     1537.65     1611.00     54.98 o
  -3  11   7      108.60       66.47     28.09 o
  -1  11   7       15.58       29.81     29.13 o
   1  11   7     2293.27     2340.65     75.08 o
   3  11   7       26.03       48.60     38.51 o
   5  11   7        1.00      -29.87     38.48 o
   7  11   7      826.68      953.01     59.34 o
   9  11   7      148.15      213.19     52.63 o
 -22  12   7       19.06      -11.86     42.11 o
 -20  12   7        9.67       77.01     50.89 o
 -18  12   7      829.31      821.75     41.19 o
 -16  12   7      233.60      305.46     42.94 o
 -14  12   7      649.26      579.59     50.01 o
 -12  12   7      757.94      650.71     64.56 o
 -10  12   7       55.58      134.68     52.17 o
  -8  12   7       67.49        8.49     29.76 o
  -6  12   7      832.75      845.34     50.89 o
  -4  12   7     1741.06     1636.82     60.66 o
  -2  12   7       13.25       41.57     28.64 o
   0  12   7     1734.67     1625.10     55.38 o
   2  12   7      443.11      372.05     44.04 o
   4  12   7     1329.44     1098.28     58.53 o
   6  12   7       39.49       60.52     43.80 o
   8  12   7       38.13      -20.82     50.99 o
 -21  13   7        0.24      -54.56     54.56 o
 -19  13   7        0.11      -38.32     42.20 o
 -17  13   7      571.21      467.94     37.04 o
 -15  13   7        4.39      -40.77     61.41 o
 -13  13   7        0.27      -23.90     56.63 o
 -11  13   7       14.06       -5.16    103.89 o
  -9  13   7      388.55      423.15     60.60 o
  -7  13   7      531.25      526.20     37.33 o
  -5  13   7       56.45       42.39     31.48 o
  -3  13   7      151.58      131.48     31.19 o
  -1  13   7      238.44      211.10     33.53 o
   1  13   7       57.87      -12.18     43.31 o
   3  13   7      102.22       64.68     42.25 o
   5  13   7        5.71      -35.58     43.86 o
   7  13   7       14.35      -13.95     46.20 o
 -18  14   7      374.52      457.12     47.31 o
 -16  14   7      297.08      268.16     43.44 o
 -14  14   7       19.16       30.55     72.41 o
 -12  14   7      150.43      174.88     73.19 o
 -10  14   7        5.21      -51.76     56.00 o
  -8  14   7        5.07      -37.34     52.17 o
  -6  14   7      130.10      115.92     34.20 o
  -4  14   7      585.14      564.41     38.37 o
  -2  14   7       94.68      165.07     35.27 o
   0  14   7       20.81       65.34     38.85 o
   2  14   7       38.84       35.72     44.26 o
   4  14   7      623.58      496.31     53.57 o
   6  14   7        2.72      -44.93     44.93 o
 -17  15   7      159.00      217.63     55.74 o
 -15  15   7        8.64      -28.73     77.92 o
 -13  15   7      176.10      189.58     87.36 o
 -11  15   7       93.63       21.76     63.82 o
  -9  15   7       57.76       28.23     73.19 o
  -7  15   7      318.76      284.80     60.65 o
  -5  15   7       32.99        7.92     34.46 o
  -3  15   7        2.13       -7.07     35.78 o
  -1  15   7      136.06       90.67     37.08 o
   1  15   7       28.28       52.92     43.81 o
   3  15   7       34.19      121.63     47.33 o
   5  15   7       29.62      -41.47     98.38 o
 -16  16   7       36.77       68.99     55.59 o
 -14  16   7       46.80       24.79     69.50 o
 -12  16   7        5.63       51.67     65.10 o
 -10  16   7       10.89       17.84     65.05 o
  -8  16   7       59.52       34.06     59.83 o
  -6  16   7       41.44       64.57     58.71 o
  -4  16   7      109.42      136.89     39.17 o
  -2  16   7        4.66      -27.65     36.76 o
   0  16   7        5.21        6.32     46.40 o
   2  16   7      101.22       39.95     48.28 o
 -13  17   7       21.67      -11.48     77.35 o
 -11  17   7       40.27       37.70     70.51 o
  -9  17   7        6.60       62.33     66.67 o
  -7  17   7      112.84       94.09     83.42 o
  -5  17   7        0.36      -45.92     57.85 o
  -3  17   7        2.22       21.95     41.23 o
  -1  17   7        0.64      -49.79     49.79 o
   1  17   7       27.68       91.30     78.70 o
  -6  18   7        9.51       39.35     91.30 o
 -28   0   8     1064.38      980.63    103.89 o
 -26   0   8      325.59      429.72     86.57 o
 -24   0   8     1076.27     1090.86     61.22 o
 -22   0   8      129.20      200.93     42.32 o
 -20   0   8     1591.54     1638.88    129.07 o
 -18   0   8     6147.76     6443.88    139.00 o
 -16   0   8        2.68       16.90     22.60 o
 -14   0   8     4279.85     3890.57    120.78 o
 -12   0   8     2496.31     1614.64    118.05 o
 -10   0   8    10050.49    11048.26    269.34 o
  -8   0   8     1032.92     1235.63     67.68 o
  -6   0   8    27685.83    31592.80   1045.17 o
  -4   0   8      725.52      354.16     34.63 o
  -2   0   8      740.66      443.36     28.87 o
   0   0   8     2792.80     3110.83     86.82 o
   2   0   8     9015.25     8818.94    183.45 o
   4   0   8      165.52      164.24     20.55 o
   6   0   8     1090.51     1002.20     54.43 o
   8   0   8       39.07       91.17     37.13 o
  10   0   8      365.45      455.79     45.18 o
  12   0   8      369.93      384.77    160.55 o
 -27   1   8        9.36       -2.07     56.13 o
 -25   1   8       71.13       46.92     51.67 o
 -23   1   8     1081.49     1099.57     42.59 o
 -21   1   8       13.44       -7.29     24.69 o
 -19   1   8      297.99      271.31     22.24 o
 -17   1   8     1765.70     1520.35     43.29 o
 -15   1   8      576.46      577.30     20.24 o
 -13   1   8     1265.70     1184.19     42.24 o
 -11   1   8     1696.39     1697.89     37.49 o
  -9   1   8     1492.76     1442.39     41.81 o
  -7   1   8     2339.49     2228.42     64.30 o
  -5   1   8      163.69      114.38     14.51 o
  -3   1   8     5219.02     5824.84    118.74 o
  -1   1   8     2221.68     1811.05     41.27 o
   1   1   8      778.33      681.56     30.62 o
   3   1   8      237.42      216.63     15.85 o
   5   1   8       38.30       11.59     17.34 o
   7   1   8      244.94      275.26     27.89 o
   9   1   8       57.99       97.49     26.30 o
  11   1   8       20.47       36.38     28.54 o
  13   1   8      237.87      226.52     51.00 o
 -28   2   8      112.35       98.00     60.47 o
 -26   2   8        3.10      -14.17     50.09 o
 -24   2   8      137.81      144.72     47.24 o
 -22   2   8       11.33       16.58     33.17 o
 -20   2   8      660.21      618.30     31.54 o
 -18   2   8      406.27      451.24     29.45 o
 -16   2   8       25.49       22.36     15.77 o
 -14   2   8      254.82      287.79     17.28 o
 -12   2   8       45.83        2.38     12.67 o
 -10   2   8     6845.68     7750.10    160.67 o
  -8   2   8      180.22      151.56     12.84 o
  -6   2   8     3129.33     3594.44     66.22 o
  -4   2   8     2041.40     2066.93     49.13 o
  -2   2   8        6.46       30.00     19.27 o
   0   2   8     1279.53     1311.74     28.42 o
   2   2   8     4754.83     4850.23     74.61 o
   4   2   8     1556.06     1600.44     38.06 o
   6   2   8      123.09      155.32     19.75 o
   8   2   8      107.24      109.69     27.45 o
  10   2   8      129.17      137.16     28.31 o
  12   2   8       68.29       71.83     65.43 o
 -27   3   8       18.68        9.60     55.35 o
 -25   3   8      397.79      493.47     57.37 o
 -23   3   8     2711.68     2833.70     71.18 o
 -21   3   8       23.17       35.04     23.02 o
 -19   3   8       35.40       28.67     19.60 o
 -17   3   8     2539.59     2601.69     69.22 o
 -15   3   8     3449.95     3338.01     57.49 o
 -13   3   8     3212.20     3269.21     70.20 o
 -11   3   8       55.77       90.76     12.61 o
  -9   3   8     6272.03     6245.85    126.40 o
  -7   3   8     5264.95     4987.34     88.83 o
  -5   3   8     1475.61     1488.55     32.67 o
  -3   3   8     3716.67     4011.78     88.83 o
  -1   3   8     4558.51     3993.55     97.69 o
   1   3   8     1086.81      916.30     33.57 o
   3   3   8      535.67      615.63     26.30 o
   5   3   8      416.43      467.87     24.59 o
   7   3   8      711.85      774.18     31.84 o
   9   3   8      445.32      453.68     29.74 o
  11   3   8        7.12        5.47     35.23 o
  13   3   8      390.85      411.93     44.97 o
 -26   4   8      573.67      605.41     65.10 o
 -24   4   8       35.16       15.08     43.95 o
 -22   4   8       12.72        0.56     25.87 o
 -20   4   8     1147.81     1212.91     37.58 o
 -18   4   8     1000.69      925.21     30.19 o
 -16   4   8       21.83        9.64     19.45 o
 -14   4   8     2640.73     2682.72     47.55 o
 -12   4   8      855.92      797.51     25.81 o
 -10   4   8     4479.61     4362.82     66.33 o
  -8   4   8      528.08      567.62     17.62 o
  -6   4   8      604.11      530.11     26.13 o
  -4   4   8     2149.46     1820.08     47.71 o
  -2   4   8     1539.70     1630.26     40.25 o
   0   4   8     1203.59     1476.07     40.20 o
   2   4   8      224.04      273.93     26.44 o
   4   4   8     1313.34     1312.20     37.06 o
   6   4   8        9.63        1.88     21.65 o
   8   4   8        3.85      -21.70     21.70 o
  10   4   8      719.21      913.08     46.08 o
  12   4   8      233.51      205.57     67.70 o
 -27   5   8       14.49       31.66     57.59 o
 -25   5   8       82.03       34.58     51.67 o
 -23   5   8      500.66      509.99     37.26 o
 -21   5   8       66.30       74.89     24.50 o
 -19   5   8       27.63       15.93     21.48 o
 -17   5   8      331.97      369.39     22.49 o
 -15   5   8     1160.68     1212.86     39.99 o
 -13   5   8       29.66       24.15     16.74 o
 -11   5   8       86.09      116.05     12.96 o
  -9   5   8      256.77      320.63     12.98 o
  -7   5   8      577.48      608.02     18.07 o
  -5   5   8     1395.78     1689.48     39.76 o
  -3   5   8       54.76       82.79     15.87 o
  -1   5   8      642.58      628.82     26.32 o
   1   5   8      718.47      652.70     47.03 o
   3   5   8     1966.14     1861.11     43.48 o
   5   5   8       31.20       14.06     13.53 o
   7   5   8       61.51       36.69     20.78 o
   9   5   8       24.77       22.19     37.90 o
  11   5   8       19.28      -47.63     47.63 o
  13   5   8       65.48       48.31     57.75 o
 -26   6   8      362.68      347.62     60.94 o
 -24   6   8        3.68       14.26     61.24 o
 -22   6   8       70.81       69.56     25.82 o
 -20   6   8     2131.30     2278.51     88.70 o
 -18   6   8     1360.23     1487.87     42.81 o
 -16   6   8      178.42      197.40     24.37 o
 -14   6   8       21.28      -12.46     18.70 o
 -12   6   8      844.42      792.68     23.16 o
 -10   6   8     5830.55     6279.19    103.72 o
  -8   6   8      144.02      157.89     14.70 o
  -6   6   8     3376.10     3139.72     67.11 o
  -4   6   8     1424.84     1235.39     64.24 o
  -2   6   8     2256.97     2346.43     64.64 o
   0   6   8      306.30      366.64     31.89 o
   2   6   8     2850.90     2737.66     76.49 o
   4   6   8      402.71      426.22     36.25 o
   6   6   8        5.42       -3.54     27.24 o
   8   6   8       42.75       32.34     42.92 o
  10   6   8      130.89      137.26     39.10 o
  12   6   8      365.19      379.97     56.86 o
 -25   7   8       27.18       48.80     61.39 o
 -23   7   8      404.54      460.31     45.91 o
 -21   7   8      534.55      537.77     30.93 o
 -19   7   8      105.30       66.58     25.67 o
 -17   7   8       26.40       28.59     23.01 o
 -15   7   8     1551.22     1582.92     61.08 o
 -13   7   8     3031.58     3192.25     95.22 o
 -11   7   8      443.76      381.42     19.93 o
  -9   7   8     3931.79     3949.40     94.75 o
  -7   7   8     2946.02     3065.22     67.27 o
  -5   7   8      347.86      397.09     31.13 o
  -3   7   8     2597.52     2682.98     72.36 o
  -1   7   8      143.01      133.19     26.51 o
   1   7   8       60.18      111.25     47.00 o
   3   7   8       64.62       50.38     32.13 o
   5   7   8      725.09      758.21     38.24 o
   7   7   8      218.75      321.10     44.42 o
   9   7   8       73.63       54.67     35.41 o
  11   7   8        6.44       -1.18     52.33 o
 -24   8   8        1.55      -72.94     88.15 o
 -22   8   8        0.72      -49.67     49.67 o
 -20   8   8       56.91       50.62     45.67 o
 -18   8   8      276.24      248.75     31.25 o
 -16   8   8     1696.85     1889.79     66.98 o
 -14   8   8      990.31     1004.73     46.79 o
 -12   8   8      462.27      488.19     25.99 o
 -10   8   8      514.81      553.36     22.14 o
  -8   8   8      564.61      565.32     28.97 o
  -6   8   8     1539.87     1526.59     52.03 o
  -4   8   8      936.86      942.40     36.28 o
  -2   8   8      148.30      174.97     29.66 o
   0   8   8        7.79      -12.46     29.65 o
   2   8   8      245.09      208.29     37.42 o
   4   8   8       17.21       43.56     35.27 o
   6   8   8       30.21        7.87     38.57 o
   8   8   8       24.39       14.26     43.96 o
  10   8   8       86.82       32.36     49.22 o
 -25   9   8        1.89       85.73     77.92 o
 -23   9   8      474.22      487.53     57.94 o
 -21   9   8       68.47       77.31     38.17 o
 -19   9   8       50.69       17.49     32.22 o
 -17   9   8      361.06      369.14     34.04 o
 -15   9   8       18.51       12.02     30.63 o
 -13   9   8     1215.45     1227.35     49.61 o
 -11   9   8     1157.01     1209.29     36.40 o
  -9   9   8      709.78      766.95     33.01 o
  -7   9   8     1833.04     1818.84     72.70 o
  -5   9   8      558.73      625.69     31.54 o
  -3   9   8     2647.44     2580.35     71.79 o
  -1   9   8      814.01      754.54     41.35 o
   1   9   8      483.14      548.61     41.86 o
   3   9   8      252.61      261.33     55.27 o
   5   9   8       15.18       -0.80     37.28 o
   7   9   8      255.50      164.16     44.72 o
   9   9   8        7.64       -5.95     45.12 o
 -24  10   8        0.93       -1.69     59.74 o
 -22  10   8       23.72       44.68     65.44 o
 -20  10   8      469.58      604.68     75.66 o
 -18  10   8       90.60      138.49     33.63 o
 -16  10   8       87.35       71.75     35.34 o
 -14  10   8        8.41      -14.42     30.62 o
 -12  10   8     1767.96     1690.67     84.24 o
 -10  10   8       10.19      -24.28     24.28 o
  -8  10   8      379.03      409.62     30.38 o
  -6  10   8     1857.61     1752.54     85.20 o
  -4  10   8      365.34      455.73     43.86 o
  -2  10   8      673.64      788.95     44.23 o
   0  10   8      461.51      352.30     77.24 o
   2  10   8      840.37      930.60     98.24 o
   4  10   8      106.36      107.66     41.78 o
   6  10   8      418.50      527.64     63.36 o
   8  10   8       87.41       73.63     55.36 o
  10  10   8        4.63      -12.84     66.62 o
 -23  11   8       12.07       16.39     57.64 o
 -21  11   8       17.03      -49.09     49.09 o
 -19  11   8       60.97       34.11     34.43 o
 -17  11   8       90.56       56.75     39.82 o
 -15  11   8      378.54      403.76     62.82 o
 -13  11   8      188.45      193.45     56.73 o
 -11  11   8       47.01       19.03     81.06 o
  -9  11   8      278.92      229.51     30.62 o
  -7  11   8      176.50      223.85     29.77 o
  -5  11   8        0.73      -21.38     28.17 o
  -3  11   8        1.11       -6.72     30.32 o
  -1  11   8       28.12       15.21     49.10 o
   1  11   8       12.47       94.90     53.69 o
   3  11   8      134.69      138.76     44.25 o
   5  11   8       90.32       78.41     43.74 o
   7  11   8        0.86      -45.03     45.03 o
   9  11   8        0.41      -61.49     61.49 o
 -22  12   8        6.55        0.96     54.93 o
 -20  12   8      171.48      204.41     50.44 o
 -18  12   8       31.24        6.30     45.98 o
 -16  12   8        0.20       49.11     58.86 o
 -14  12   8      156.61      125.75     59.35 o
 -12  12   8     1004.85     1129.68    166.85 o
 -10  12   8        2.00      -45.01     47.70 o
  -8  12   8        8.15       13.43     30.43 o
  -6  12   8       14.55      -15.37     29.73 o
  -4  12   8      289.14      293.50     34.69 o
  -2  12   8       11.38        7.41     31.46 o
   0  12   8       99.58       82.22     39.24 o
   2  12   8       28.26       26.18     41.30 o
   4  12   8        6.96       -1.35     58.94 o
   6  12   8      166.66      156.70     49.14 o
   8  12   8      339.93      254.10     74.74 o
 -21  13   8        2.13       66.28     73.79 o
 -19  13   8        6.30       46.56     52.51 o
 -17  13   8       82.68      130.21     74.17 o
 -15  13   8      453.29      469.73     67.87 o
 -13  13   8      134.34      131.58     97.59 o
 -11  13   8        4.88      -32.86     55.02 o
  -9  13   8      170.96      266.20     54.50 o
  -7  13   8      157.93      210.24     35.48 o
  -5  13   8       42.29      107.54     33.72 o
  -3  13   8      405.48      349.46     37.16 o
  -1  13   8      106.06      111.81     51.21 o
   1  13   8      131.46        3.05     42.81 o
   3  13   8      355.16      319.91     46.18 o
   5  13   8      120.16      137.30     50.94 o
 -18  14   8        3.42       19.64     53.88 o
 -16  14   8        2.39       26.57     69.24 o
 -14  14   8        0.98       38.32     63.93 o
 -12  14   8       24.73       19.10     58.96 o
 -10  14   8        0.71      -24.33     57.25 o
  -8  14   8      533.01      466.45     60.10 o
  -6  14   8      227.82      204.61     35.05 o
  -4  14   8       32.00      -17.46     35.12 o
  -2  14   8       74.04       44.67     35.55 o
   0  14   8       88.89       19.00     59.02 o
   2  14   8       25.92      -35.19     45.84 o
   4  14   8       48.52       58.98     52.14 o
 -17  15   8      100.56      119.76     55.46 o
 -15  15   8       33.08      -10.83     69.02 o
 -13  15   8       45.68       -9.84    133.79 o
 -11  15   8        0.06       33.22     59.35 o
  -9  15   8      199.19       61.28     56.67 o
  -7  15   8       90.01       84.21     63.75 o
  -5  15   8       73.93       56.69     35.20 o
  -3  15   8      111.45       60.19     38.38 o
  -1  15   8       60.30       49.08     47.20 o
   1  15   8       28.96       26.82     49.13 o
   3  15   8      196.63      147.47     66.56 o
 -14  16   8      241.10      282.31     73.98 o
 -12  16   8       23.49       59.29     65.05 o
 -10  16   8        8.05      -30.59     60.07 o
  -8  16   8        0.18      -26.87     60.60 o
  -6  16   8       97.63       28.45     71.62 o
  -4  16   8        2.29       -7.67     51.80 o
  -2  16   8        3.96      -19.47     40.33 o
   0  16   8      122.81       27.10     50.59 o
 -11  17   8        2.11      -66.19     80.28 o
  -9  17   8        2.99       28.43     65.88 o
  -7  17   8       37.62       78.88     65.10 o
  -5  17   8        2.12       68.09     60.65 o
  -3  17   8      120.10       65.94     42.88 o
 -27   1   9      390.87      428.57    125.92 o
 -25   1   9      547.56      663.13     67.68 o
 -23   1   9      535.54      623.01     36.27 o
 -21   1   9      197.46      122.19     24.94 o
 -19   1   9     1408.88     1424.84     41.11 o
 -17   1   9     3541.31     3167.39     53.34 o
 -15   1   9     1830.28     1842.93     52.07 o
 -13   1   9     2031.00     2352.18     54.17 o
 -11   1   9     3854.11     3606.02     83.77 o
  -9   1   9      732.59      521.57     32.71 o
  -7   1   9     2300.12     2367.37    102.31 o
  -5   1   9      949.05     1104.85     29.83 o
  -3   1   9     7477.99     7320.66    127.69 o
  -1   1   9     2557.51     2497.80     53.44 o
   1   1   9      911.73      874.40     46.20 o
   3   1   9     2314.21     2500.78     45.31 o
   5   1   9     5485.77     5109.32     85.65 o
   7   1   9      123.28      192.38     25.57 o
   9   1   9       13.84       16.63     27.75 o
  11   1   9      237.58      238.96     37.73 o
 -28   2   9      468.46      596.70     68.12 o
 -26   2   9      134.79       94.63     55.52 o
 -24   2   9      224.54      235.89     40.24 o
 -22   2   9     1361.53     1442.10     48.69 o
 -20   2   9     3936.43     3823.66     68.89 o
 -18   2   9      768.44      794.13     26.54 o
 -16   2   9     2103.58     2108.10     53.68 o
 -14   2   9     6091.88     5991.32     92.11 o
 -12   2   9     1153.73      985.23     77.28 o
 -10   2   9      565.43      603.61     43.97 o
  -8   2   9     8738.50     9271.28    184.15 o
  -6   2   9     2482.08     2075.16     43.93 o
  -4   2   9     3963.23     4169.32     89.93 o
  -2   2   9      343.34      433.22     23.86 o
   0   2   9      362.26      372.24     21.66 o
   2   2   9     3648.41     3737.89     91.50 o
   4   2   9     2145.07     1937.41     42.15 o
   6   2   9      396.49      400.60     26.94 o
   8   2   9     1710.48     1882.76     49.44 o
  10   2   9      500.18      593.42     61.39 o
  12   2   9       27.42      -23.43     41.50 o
 -27   3   9        0.42        8.27     72.41 o
 -25   3   9      484.67      395.39     59.03 o
 -23   3   9       35.44       40.44     31.81 o
 -21   3   9        0.17       -1.97     22.59 o
 -19   3   9       49.41       39.13     19.86 o
 -17   3   9      518.23      482.25     25.93 o
 -15   3   9      215.96      254.36     19.94 o
 -13   3   9     2452.08     2547.31     55.30 o
 -11   3   9      148.63      216.52     26.37 o
  -9   3   9      426.06      570.41     52.48 o
  -7   3   9      137.43      142.49     21.14 o
  -5   3   9        1.87       29.56     17.83 o
  -3   3   9       53.19      106.60     17.84 o
  -1   3   9        2.32      -18.47     18.47 o
   1   3   9       11.13        8.65     11.88 o
   3   3   9      328.70      384.86     24.41 o
   5   3   9      629.75      649.54     25.90 o
   7   3   9      682.99      622.64     31.03 o
   9   3   9       74.51       36.37     34.46 o
  11   3   9       41.89       24.27     40.00 o
 -26   4   9       67.53       -1.61     49.45 o
 -24   4   9       24.86       28.47     45.70 o
 -22   4   9      163.35      239.18     26.84 o
 -20   4   9     2232.75     2382.40     54.09 o
 -18   4   9       87.64      103.11     20.78 o
 -16   4   9     1901.32     1896.00     50.14 o
 -14   4   9     2777.14     3032.18     56.87 o
 -12   4   9     3266.32     3330.37     65.70 o
 -10   4   9      110.82      124.03     13.88 o
  -8   4   9     4225.15     4542.25    113.42 o
  -6   4   9      782.91      755.18     27.83 o
  -4   4   9      719.01      756.84     45.44 o
  -2   4   9      422.25      365.89     22.26 o
   0   4   9       24.79        7.16     20.75 o
   2   4   9     2937.33     2839.36     57.64 o
   4   4   9       71.47       57.42     22.00 o
   6   4   9        1.57      -12.14     20.84 o
   8   4   9      387.89      444.45     31.32 o
  10   4   9        3.16        8.79     46.43 o
 -27   5   9       28.36      -50.74     53.97 o
 -25   5   9      558.23      692.51     58.86 o
 -23   5   9     1083.40     1124.39     54.73 o
 -21   5   9        0.65      -16.63     23.57 o
 -19   5   9     1059.96     1098.69     35.01 o
 -17   5   9     4510.85     4820.30    146.77 o
 -15   5   9     3260.63     3146.50     59.39 o
 -13   5   9     6448.79     6705.60    108.94 o
 -11   5   9     2338.83     2283.27     38.35 o
  -9   5   9     5272.68     5568.16     93.56 o
  -7   5   9      283.41      224.78     29.61 o
  -5   5   9      696.72      635.95     32.78 o
  -3   5   9     1864.52     1825.82     58.29 o
  -1   5   9     5439.92     5232.36    119.23 o
   1   5   9     1685.28     1765.69     70.03 o
   3   5   9      801.59      920.09     37.07 o
   5   5   9      392.75      562.76     36.49 o
   7   5   9      220.28      251.88     47.99 o
   9   5   9      141.17       99.19     45.95 o
  11   5   9      180.54      277.71     55.33 o
 -26   6   9        8.94      -44.27     54.23 o
 -24   6   9        0.42      -29.77     38.56 o
 -22   6   9     1037.00     1013.27     37.08 o
 -20   6   9      282.30      227.41     25.45 o
 -18   6   9      422.45      427.30     26.84 o
 -16   6   9      962.92      957.02     39.53 o
 -14   6   9       18.27       -1.05     33.62 o
 -12   6   9     4121.09     4329.38     83.33 o
 -10   6   9       23.26       46.20     16.00 o
  -8   6   9      851.79      857.13     33.57 o
  -6   6   9      349.61      402.07     46.22 o
  -4   6   9     1624.18     1653.32     72.85 o
  -2   6   9      202.19      269.47     32.28 o
   0   6   9       71.21       59.64     29.28 o
   2   6   9     1206.18     1189.40     44.03 o
   4   6   9       80.75       82.20     30.18 o
   6   6   9      140.58       71.34     33.13 o
   8   6   9      206.54      256.56     38.11 o
  10   6   9      196.11      184.86     73.67 o
 -25   7   9      196.46      223.17     59.00 o
 -23   7   9       15.51       14.58     35.55 o
 -21   7   9      142.28      124.15     35.42 o
 -19   7   9      829.68      750.44     53.85 o
 -17   7   9      249.98      317.66     52.24 o
 -15   7   9     3330.90     3312.48     95.14 o
 -13   7   9     1344.77     1383.02     48.54 o
 -11   7   9      423.90      453.00     39.48 o
  -9   7   9     1004.77      975.26     35.86 o
  -7   7   9      434.71      406.78     28.18 o
  -5   7   9        7.92      -10.55     26.97 o
  -3   7   9      375.17      289.09     29.70 o
  -1   7   9      321.31      394.93     34.07 o
   1   7   9       52.18       43.42     31.36 o
   3   7   9      382.90      296.23     31.73 o
   5   7   9      349.90      346.17     36.03 o
   7   7   9       19.21       26.99     44.19 o
   9   7   9        0.16      -33.08     48.05 o
 -26   8   9      119.54      130.65     88.15 o
 -24   8   9      107.67       86.28     55.45 o
 -22   8   9       65.82       74.78     37.90 o
 -20   8   9      991.97      994.57     47.16 o
 -18   8   9      117.91      172.16     39.36 o
 -16   8   9       11.85       33.33     47.18 o
 -14   8   9     1449.23     1636.85     59.34 o
 -12   8   9     4528.78     4889.87     98.73 o
 -10   8   9        3.79       -1.64     22.36 o
  -8   8   9     2439.62     2321.44     58.99 o
  -6   8   9     3302.97     3388.07     75.59 o
  -4   8   9       44.62       74.45     29.44 o
  -2   8   9        6.23        8.16     29.01 o
   0   8   9      937.52      941.27     46.94 o
   2   8   9      745.61      848.71     70.19 o
   4   8   9       50.11       75.90     31.31 o
   6   8   9       79.10      140.31     46.43 o
   8   8   9      293.88      322.78     53.41 o
 -25   9   9        3.22       -5.74     71.62 o
 -23   9   9      139.89      181.12     55.87 o
 -21   9   9       19.59      -19.23     35.98 o
 -19   9   9      180.31      158.80     34.74 o
 -17   9   9     2071.58     1928.63     69.51 o
 -15   9   9      161.65      126.15     32.22 o
 -13   9   9      470.38      499.15     96.80 o
 -11   9   9     2528.93     2487.45     62.96 o
  -9   9   9        9.02       10.13     24.85 o
  -7   9   9      357.77      433.69     29.62 o
  -5   9   9     1826.09     1676.46     53.02 o
  -3   9   9       17.35       47.46     30.74 o
  -1   9   9      706.92      656.53     43.74 o
   1   9   9       65.72      112.55     37.63 o
   3   9   9      178.26      196.19     42.63 o
   5   9   9      274.69      218.39     55.75 o
   7   9   9       36.97       33.05     47.82 o
   9   9   9      108.28      121.50     71.62 o
 -24  10   9      180.29      134.03     71.55 o
 -22  10   9      294.13      212.89     53.48 o
 -20  10   9      130.77      147.82     37.84 o
 -18  10   9       28.99      -15.23     36.46 o
 -16  10   9       31.54       35.83     55.54 o
 -14  10   9       47.85       38.39     48.94 o
 -12  10   9        1.21       11.81     50.09 o
 -10  10   9       40.94       33.63     26.51 o
  -8  10   9       46.75       43.31     27.89 o
  -6  10   9      602.59      526.55     33.67 o
  -4  10   9        3.48      -26.54     26.54 o
  -2  10   9       52.46       55.52     35.28 o
   0  10   9        3.83       49.96     37.18 o
   2  10   9      276.19      253.17     42.37 o
   4  10   9        0.48       -9.94     41.58 o
   6  10   9       55.92       50.95     49.26 o
   8  10   9       19.19     -107.19    110.97 o
 -23  11   9      129.98      190.31     70.90 o
 -21  11   9       17.35       22.16     54.51 o
 -19  11   9       26.42       65.33     49.98 o
 -17  11   9      638.70      606.04     75.75 o
 -15  11   9      411.52      506.71     65.64 o
 -13  11   9      601.16      477.80     60.94 o
 -11  11   9      170.86      169.19     52.28 o
  -9  11   9      774.11      999.46     41.75 o
  -7  11   9      211.20      240.62     32.99 o
  -5  11   9      424.00      385.36     33.95 o
  -3  11   9      134.38      144.09     37.41 o
  -1  11   9      461.47      410.65     44.46 o
   1  11   9       10.59       23.70     42.01 o
   3  11   9       19.84       11.02     43.80 o
   5  11   9      408.17      397.76     54.04 o
   7  11   9        2.90       97.98     94.44 o
 -22  12   9       73.88      144.24     59.18 o
 -20  12   9      220.90      181.60     61.35 o
 -18  12   9       13.54      123.21     73.23 o
 -16  12   9       34.18       26.67     58.96 o
 -14  12   9      483.38      423.83     61.77 o
 -12  12   9     1118.52     1226.37     78.93 o
 -10  12   9      296.62      302.38     55.52 o
  -8  12   9      353.93      342.40     36.33 o
  -6  12   9      379.43      424.46     35.83 o
  -4  12   9       32.40       10.55     33.41 o
  -2  12   9      121.70       99.40     42.35 o
   0  12   9      840.16      585.96     65.77 o
   2  12   9       64.65      -41.95     43.84 o
   4  12   9      293.73      346.70     55.64 o
   6  12   9       85.74       35.23     68.44 o
 -21  13   9       81.92       10.46     53.73 o
 -19  13   9      168.13      158.96     57.81 o
 -17  13   9       37.43      118.98     71.21 o
 -15  13   9      100.36       85.02     67.87 o
 -13  13   9       12.58      -50.00     66.11 o
 -11  13   9       77.69       70.83     52.31 o
  -9  13   9        0.25      -49.51     52.86 o
  -7  13   9       64.04       -2.65     32.88 o
  -5  13   9       22.34       -1.75     35.45 o
  -3  13   9        0.60        2.15     35.35 o
  -1  13   9       57.31       53.38     47.89 o
   1  13   9       13.74      -43.52     44.13 o
   3  13   9       21.67        4.15     46.48 o
   5  13   9       19.65      -11.61     66.51 o
 -18  14   9      107.58       42.53     75.12 o
 -16  14   9       22.81      132.04     73.43 o
 -14  14   9       44.46      168.06     83.42 o
 -12  14   9      418.67      438.00    103.89 o
 -10  14   9       60.28       11.81     58.99 o
  -8  14   9       26.82       -4.49     56.20 o
  -6  14   9       92.23      102.43     38.26 o
  -4  14   9       42.73       72.59     37.47 o
  -2  14   9        2.95        5.10     45.88 o
   0  14   9       46.18      124.00     51.65 o
   2  14   9        5.42      -49.26     49.26 o
 -17  15   9       30.74       89.14     79.44 o
 -15  15   9       36.32       38.07     75.12 o
 -13  15   9      117.76      -26.76     67.89 o
 -11  15   9       98.11      -22.69     60.47 o
  -9  15   9       91.11      270.13     66.22 o
  -7  15   9      135.30      121.85     59.54 o
  -5  15   9        1.84      -26.01     37.06 o
  -3  15   9       44.80       39.34     40.76 o
  -1  15   9      133.41      114.37     49.93 o
   1  15   9        2.98      -12.87     66.97 o
 -14  16   9        0.56      -71.78     71.78 o
 -12  16   9       94.71      124.92     90.51 o
 -10  16   9      100.75      118.81     66.67 o
  -8  16   9       14.76      -17.44    150.32 o
  -6  16   9       14.98       41.71     61.22 o
  -4  16   9       43.60       44.21     41.14 o
  -2  16   9        0.60      -39.09     65.36 o
  -9  17   9       10.59      -94.44     94.44 o
  -7  17   9        1.14      -89.72     89.72 o
 -28   0  10       66.40       67.68     86.57 o
 -26   0  10        7.51       59.81     75.55 o
 -24   0  10     1091.65     1244.68     66.67 o
 -22   0  10      423.52      580.45     47.82 o
 -20   0  10       99.48       38.09     31.33 o
 -18   0  10      315.29      339.52     32.41 o
 -16   0  10     5712.75     5993.23    167.13 o
 -14   0  10     1866.54     1840.14     70.30 o
 -12   0  10     1251.80     1125.45     77.13 o
 -10   0  10       17.77       17.31     37.78 o
  -8   0  10     2669.83     2652.28    113.33 o
  -6   0  10     3276.82     3283.25     92.93 o
  -4   0  10       14.23       25.97     24.49 o
  -2   0  10     2543.63     2627.58     80.11 o
   0   0  10      359.32      402.52     35.05 o
   2   0  10      128.52       95.83     30.39 o
   4   0  10        3.39       13.49     31.52 o
   6   0  10     2289.31     2438.33     79.13 o
   8   0  10      104.82      170.75     41.73 o
  10   0  10        3.12       33.35     47.63 o
 -27   1  10       30.11       -8.62     56.20 o
 -25   1  10      299.53      322.68     65.32 o
 -23   1  10       86.08       50.74     28.02 o
 -21   1  10       30.74       27.91     25.20 o
 -19   1  10      858.11      800.57     28.97 o
 -17   1  10      977.75      959.12     27.81 o
 -15   1  10        1.93       13.24     17.92 o
 -13   1  10      216.89      171.86     31.10 o
 -11   1  10      450.35      530.65     38.96 o
  -9   1  10      255.43      214.65     43.29 o
  -7   1  10      180.46      205.08     21.28 o
  -5   1  10     2724.52     3027.30     71.17 o
  -3   1  10     1941.02     1861.72     44.61 o
  -1   1  10       19.50       -2.58     19.26 o
   1   1  10        7.75       10.59     20.69 o
   3   1  10      144.16      230.57     23.33 o
   5   1  10      306.89      222.48     25.48 o
   7   1  10       69.58       84.60     28.10 o
   9   1  10      433.57      486.53     37.21 o
 -28   2  10       14.22       -9.72     57.59 o
 -26   2  10       86.66       39.89     53.77 o
 -24   2  10      497.23      483.77     42.92 o
 -22   2  10      104.07      158.13     27.72 o
 -20   2  10        2.55       12.16     20.77 o
 -18   2  10      158.04      129.29     19.01 o
 -16   2  10      787.71      869.38     36.30 o
 -14   2  10      166.90      176.50     20.26 o
 -12   2  10       26.30       11.86     29.85 o
 -10   2  10     1185.14     1307.46     43.11 o
  -8   2  10       44.77       44.95     20.05 o
  -6   2  10      860.50      902.43     44.03 o
  -4   2  10      277.11      311.15     24.63 o
  -2   2  10      119.13       91.43     23.91 o
   0   2  10     1243.78     1151.29     44.30 o
   2   2  10       14.63       18.55     21.60 o
   4   2  10      753.01      565.04     27.80 o
   6   2  10      720.17      641.30     31.74 o
   8   2  10       40.89       50.16     30.00 o
  10   2  10       81.55       63.98     42.60 o
 -27   3  10        9.60      -29.17     51.16 o
 -25   3  10     1736.82     1689.54     83.45 o
 -23   3  10       38.56      -10.78     26.18 o
 -21   3  10       61.75       52.50     22.80 o
 -19   3  10     2065.48     2155.12     51.54 o
 -17   3  10     1143.64     1221.96     40.72 o
 -15   3  10       55.86       20.55     20.35 o
 -13   3  10     2391.34     2373.26     71.86 o
 -11   3  10     1816.89     1929.21     45.53 o
  -9   3  10       67.53       61.66     22.48 o
  -7   3  10      241.66      250.71     23.51 o
  -5   3  10     5517.94     5634.89    108.14 o
  -3   3  10      424.25      456.53     25.38 o
  -1   3  10      887.04      785.32     28.15 o
   1   3  10     2540.18     2601.98     86.79 o
   3   3  10      771.27      938.99     36.76 o
   5   3  10      330.38      378.14     39.24 o
   7   3  10        7.82      -27.20     27.20 o
   9   3  10       16.61      -18.35     43.31 o
 -28   4  10      112.71       14.17     84.21 o
 -26   4  10       13.78       39.20     94.44 o
 -24   4  10       56.23        6.24     36.55 o
 -22   4  10      562.29      639.38     32.73 o
 -20   4  10       15.17      -17.53     21.53 o
 -18   4  10        1.87      -10.07     20.70 o
 -16   4  10       68.10       77.88     18.81 o
 -14   4  10     1218.77     1342.66     35.20 o
 -12   4  10      573.26      610.10     20.85 o
 -10   4  10     1165.19     1256.07     47.94 o
  -8   4  10     1182.62     1194.51     53.69 o
  -6   4  10     1890.83     1799.83     55.52 o
  -4   4  10        2.69       24.89     26.59 o
  -2   4  10     3258.53     3291.38     84.16 o
   0   4  10       63.59       86.12     25.34 o
   2   4  10      304.67      236.52     30.38 o
   4   4  10      589.98      589.76     37.58 o
   6   4  10       10.24       43.35     30.64 o
   8   4  10       65.95      101.35     40.96 o
  10   4  10       36.99      -26.31     51.66 o
 -27   5  10       38.12      -37.02     56.63 o
 -25   5  10      237.26      186.62     53.11 o
 -23   5  10      100.56      112.95     33.96 o
 -21   5  10        5.86       -7.28     23.22 o
 -19   5  10       19.24        3.10     22.71 o
 -17   5  10      100.34      145.33     24.98 o
 -15   5  10      216.88      207.75     23.19 o
 -13   5  10     2878.55     2950.47     64.40 o
 -11   5  10      523.81      519.33     23.04 o
  -9   5  10       94.39      115.23     27.34 o
  -7   5  10       54.28       61.09     25.44 o
  -5   5  10        1.86      -15.49     25.44 o
  -3   5  10      407.96      355.51     31.55 o
  -1   5  10      130.78      100.90     31.69 o
   1   5  10        7.62      -21.12     28.40 o
   3   5  10        0.60        1.11     27.77 o
   5   5  10      134.68      112.86     30.80 o
   7   5  10        0.64       11.70     38.49 o
   9   5  10       16.58       48.90     52.50 o
 -26   6  10        0.82      118.05     75.55 o
 -24   6  10       97.30      116.97     50.22 o
 -22   6  10     1233.06     1350.34     48.23 o
 -20   6  10      139.97      179.85     32.23 o
 -18   6  10      280.49      288.91     36.98 o
 -16   6  10       72.56       55.36     29.09 o
 -14   6  10     3247.94     3568.28     67.31 o
 -12   6  10       31.53       42.81     22.34 o
 -10   6  10      418.95      428.23     30.90 o
  -8   6  10     1860.44     2071.26     61.43 o
  -6   6  10      702.56      775.97     37.53 o
  -4   6  10       32.01       56.77     28.82 o
  -2   6  10      635.44      582.49     38.72 o
   0   6  10      451.82      540.82     68.48 o
   2   6  10      213.69      246.89     30.43 o
   4   6  10        0.87       -6.58     31.15 o
   6   6  10      251.01      303.40     42.72 o
   8   6  10        7.23       23.99     48.46 o
 -25   7  10      526.35      547.97     61.05 o
 -23   7  10        0.50        9.17     38.05 o
 -21   7  10       37.24       39.13     34.57 o
 -19   7  10     1850.95     1982.45     62.03 o
 -17   7  10      310.92      301.94     54.10 o
 -15   7  10      721.73      725.60     46.37 o
 -13   7  10       13.05       37.82     24.12 o
 -11   7  10      498.72      625.31     32.22 o
  -9   7  10      285.03      266.56     30.44 o
  -7   7  10      219.12      215.61     31.08 o
  -5   7  10      417.48      424.35     34.61 o
  -3   7  10      593.00      716.26     40.50 o
  -1   7  10      595.87      692.83     44.62 o
   1   7  10     1368.25     1251.43     81.98 o
   3   7  10      248.51      393.69     36.34 o
   5   7  10      166.28      260.67     36.09 o
   7   7  10       14.92      -44.16     44.16 o
 -26   8  10        1.43      -71.62     71.62 o
 -24   8  10       21.82       49.34     49.60 o
 -22   8  10       13.77       33.74     36.84 o
 -20   8  10      137.89      173.20     43.62 o
 -18   8  10       15.30        1.55     34.40 o
 -16   8  10        8.49       59.30     59.81 o
 -14   8  10     1017.60     1036.78     66.78 o
 -12   8  10      752.00      722.29     34.12 o
 -10   8  10      672.42      663.95     50.66 o
  -8   8  10       65.75       32.83     25.13 o
  -6   8  10       18.61        3.57     44.99 o
  -4   8  10      128.30       95.93     48.99 o
  -2   8  10       23.29       -0.33     35.32 o
   0   8  10      157.34      223.87     37.19 o
   2   8  10       23.14      -21.65     39.65 o
   4   8  10        1.61       40.75     35.29 o
   6   8  10       43.98       37.13     48.22 o
   8   8  10       20.78      -30.69     64.18 o
 -25   9  10      140.72      185.86     55.50 o
 -23   9  10       13.12       40.61     50.86 o
 -21   9  10      169.32      198.80     38.63 o
 -19   9  10      367.67      520.27     69.48 o
 -17   9  10      131.75      145.67     59.03 o
 -15   9  10       97.09       45.26     49.52 o
 -13   9  10      169.73      164.40     52.28 o
 -11   9  10      380.20      401.15     32.01 o
  -9   9  10       96.01      149.23     27.82 o
  -7   9  10        9.97        5.45     26.40 o
  -5   9  10       49.85       59.73     31.86 o
  -3   9  10      953.22      835.52    105.30 o
  -1   9  10        9.43      -11.88     35.14 o
   1   9  10       12.37      -12.08     41.35 o
   3   9  10       37.19       85.03     34.30 o
   5   9  10      250.74      329.60     52.91 o
   7   9  10       85.94      -35.42    161.34 o
 -24  10  10        2.40      -11.82     70.30 o
 -22  10  10      786.39      804.69     79.48 o
 -20  10  10       46.02      -16.96     49.45 o
 -18  10  10      192.54      194.84     67.63 o
 -16  10  10       29.07      145.84     58.61 o
 -14  10  10      574.93      711.05     72.41 o
 -12  10  10      143.76      200.48     52.65 o
 -10  10  10       14.06        1.96     27.78 o
  -8  10  10      684.17      774.32     39.40 o
  -6  10  10       70.94       -6.22     29.13 o
  -4  10  10      416.92      342.88     39.04 o
  -2  10  10      515.54      515.97     44.13 o
   0  10  10      109.52      161.30     41.62 o
   2  10  10       61.98       28.92     42.66 o
   4  10  10        6.64        6.30     49.37 o
   6  10  10      121.25      130.39     65.21 o
 -23  11  10      130.38       81.65     57.15 o
 -21  11  10       11.88       -2.42     50.84 o
 -19  11  10      169.70      131.10     68.00 o
 -17  11  10      120.30       53.07     73.19 o
 -15  11  10      211.01      230.86     65.05 o
 -13  11  10        6.77       66.01     65.32 o
 -11  11  10       68.00      -14.67     49.94 o
  -9  11  10      543.97      515.55     53.41 o
  -7  11  10        8.49      -15.20     31.74 o
  -5  11  10       27.01       -4.12     37.10 o
  -3  11  10        0.83      -36.24     36.24 o
  -1  11  10        0.32      -38.91     38.91 o
   1  11  10        1.02      -57.70     57.70 o
   3  11  10      244.26      301.52     51.73 o
   5  11  10      644.18      560.02     76.70 o
 -22  12  10       33.79      121.91     59.56 o
 -20  12  10       38.57       -7.12     52.40 o
 -18  12  10        1.10      -44.55     70.58 o
 -16  12  10       52.74      120.81     67.78 o
 -14  12  10        1.75      -61.71     61.71 o
 -12  12  10      169.72      130.68     53.97 o
 -10  12  10      309.72      238.27     54.88 o
  -8  12  10       38.93       44.33     33.60 o
  -6  12  10      601.55      644.46     42.34 o
  -4  12  10       41.07      -11.90     41.87 o
  -2  12  10      275.50      238.44     46.60 o
   0  12  10      196.29      107.42     46.77 o
   2  12  10       82.28      108.17     50.34 o
   4  12  10      150.40      260.24     70.72 o
 -19  13  10      295.03      391.16     77.32 o
 -17  13  10       28.35       95.13     65.05 o
 -15  13  10      103.11       93.96     65.05 o
 -13  13  10        2.54       -7.99     59.17 o
 -11  13  10      113.71       60.78     60.07 o
  -9  13  10      486.28      439.81     65.10 o
  -7  13  10       62.70        7.25     37.14 o
  -5  13  10      234.77      176.57     38.45 o
  -3  13  10      135.79      106.20     52.86 o
  -1  13  10        1.95       61.37     46.96 o
   1  13  10       63.78      -49.53     67.70 o
   3  13  10      330.04      139.70     71.10 o
 -18  14  10        2.81       29.87     75.07 o
 -16  14  10       10.04      -86.57     86.57 o
 -14  14  10       13.27       44.99     65.66 o
 -12  14  10      177.01      147.22     63.18 o
 -10  14  10       35.53      -57.82     74.77 o
  -8  14  10       46.62       72.08     58.96 o
  -6  14  10       39.91       -3.87     36.65 o
  -4  14  10       32.21      -13.24     45.16 o
  -2  14  10       53.28       55.59     55.16 o
   0  14  10        7.62       27.45     51.41 o
 -15  15  10       19.70       11.99     69.88 o
 -13  15  10        8.96       91.62    111.76 o
 -11  15  10      106.68       80.02     63.64 o
  -9  15  10        0.43       39.13    115.69 o
  -7  15  10       19.08        9.44     60.65 o
  -5  15  10      157.56      114.76     40.18 o
  -3  15  10        7.54       13.24     65.14 o
 -12  16  10        1.50      -36.92    112.54 o
 -10  16  10       40.31       26.73     67.33 o
  -8  16  10      125.61      199.07     67.78 o
  -6  16  10        7.75       31.01     58.21 o
 -27   1  11      305.31      422.80     61.77 o
 -25   1  11      149.73       81.01     47.51 o
 -23   1  11       24.70       26.33     29.00 o
 -21   1  11     1272.43     1393.88     43.29 o
 -19   1  11      662.33      651.88     27.97 o
 -17   1  11       92.16       64.16     20.07 o
 -15   1  11      267.03      273.18     32.26 o
 -13   1  11     4764.30     5257.45    194.40 o
 -11   1  11     6319.35     6821.64    178.64 o
  -9   1  11     1899.41     2210.77    113.72 o
  -7   1  11     1112.02     1159.10     42.93 o
  -5   1  11      612.28      601.73     27.31 o
  -3   1  11       14.88       14.00     21.14 o
  -1   1  11        4.88        5.60     23.37 o
   1   1  11      364.73      425.30     25.46 o
   3   1  11       41.06      -20.42     24.59 o
   5   1  11     1546.31     1385.62     42.71 o
   7   1  11       33.34       -4.08     30.25 o
 -28   2  11        0.60       51.75     58.86 o
 -26   2  11      516.50      610.74     73.19 o
 -24   2  11      216.13      325.19     39.46 o
 -22   2  11      672.56      586.16     33.09 o
 -20   2  11      193.50      182.09     23.44 o
 -18   2  11      895.84      961.83     29.03 o
 -16   2  11     3856.22     3737.75     79.98 o
 -14   2  11      665.32      720.08     36.90 o
 -12   2  11       65.08       46.37     34.73 o
 -10   2  11     5474.54     5724.64    122.62 o
  -8   2  11     1820.79     1900.58     54.42 o
  -6   2  11     1143.59     1011.92     57.18 o
  -4   2  11     2551.80     2532.34     70.20 o
  -2   2  11      512.24      533.49     30.22 o
   0   2  11      670.12      710.97     29.25 o
   2   2  11      122.99       96.71     24.68 o
   4   2  11       50.23      -26.48     26.48 o
   6   2  11      256.35      390.51     35.55 o
   8   2  11      123.07       78.82     37.49 o
 -27   3  11      128.40      134.58     52.31 o
 -25   3  11        3.09      -42.89     49.52 o
 -23   3  11        9.22       31.85     29.07 o
 -21   3  11      181.07      118.16     25.46 o
 -19   3  11      383.51      351.50     24.81 o
 -17   3  11        1.11      -23.21     25.46 o
 -15   3  11      917.21      928.45     28.57 o
 -13   3  11      353.50      347.52     25.12 o
 -11   3  11      919.90      902.80     60.31 o
  -9   3  11       23.43       29.20     23.93 o
  -7   3  11       38.66       16.49     26.15 o
  -5   3  11     1156.72     1404.99     42.75 o
  -3   3  11      623.20      612.12     32.76 o
  -1   3  11       25.55       -3.57     24.34 o
   1   3  11        0.58       24.16     27.65 o
   3   3  11      251.95      248.57     30.85 o
   5   3  11       76.77       23.16     32.76 o
   7   3  11        6.15        3.01     33.96 o
 -28   4  11        8.79      -45.58     55.12 o
 -26   4  11      377.11      400.81     59.81 o
 -24   4  11        7.81       -2.69     34.91 o
 -22   4  11      466.45      521.80     32.97 o
 -20   4  11       77.59       68.88     23.53 o
 -18   4  11      252.27      221.98     27.71 o
 -16   4  11      221.67      287.87     20.92 o
 -14   4  11     1387.90     1394.75     43.16 o
 -12   4  11      364.41      335.62     38.11 o
 -10   4  11     1612.71     1648.56     64.96 o
  -8   4  11      544.14      532.52     89.16 o
  -6   4  11      118.06      119.17     29.11 o
  -4   4  11      109.33      108.40     29.85 o
  -2   4  11     1301.63     1262.01     62.82 o
   0   4  11       15.03        9.23     26.44 o
   2   4  11       40.83       25.67     28.83 o
   4   4  11      367.67      321.22     34.22 o
   6   4  11      352.01      365.30     41.91 o
   8   4  11      153.20      258.48     69.59 o
 -27   5  11      496.91      521.01     96.02 o
 -25   5  11        3.00      -23.81     58.91 o
 -23   5  11       56.51       31.46     38.40 o
 -21   5  11      811.48      907.45     55.66 o
 -19   5  11     1015.55     1171.12     55.25 o
 -17   5  11      319.72      310.07     55.65 o
 -15   5  11      130.62      127.23     24.11 o
 -13   5  11     2757.24     2853.63     79.80 o
 -11   5  11     2738.73     2847.54     93.88 o
  -9   5  11      185.55      205.00     31.47 o
  -7   5  11     2404.30     2299.99     73.16 o
  -5   5  11      624.01      700.40     38.19 o
  -3   5  11      927.95      871.16     49.92 o
  -1   5  11      171.30      206.77     27.81 o
   1   5  11       93.90      156.78     45.89 o
   3   5  11      481.87      657.63     47.48 o
   5   5  11      121.69      163.75     33.12 o
   7   5  11        3.92      -33.59     44.74 o
 -26   6  11       32.97      -33.06    100.74 o
 -24   6  11      774.43      528.33     55.57 o
 -22   6  11        5.39      -34.56     34.56 o
 -20   6  11      106.29      112.07     32.71 o
 -18   6  11      422.91      431.69     42.20 o
 -16   6  11     1409.98     1242.38     93.66 o
 -14   6  11      431.22      409.48     29.27 o
 -12   6  11      880.62      897.72     44.30 o
 -10   6  11       91.22       89.45     37.91 o
  -8   6  11      388.49      363.01     34.04 o
  -6   6  11       73.33       37.42     28.19 o
  -4   6  11       47.79       46.90     31.63 o
  -2   6  11       41.85      -23.41     30.80 o
   0   6  11      176.60      169.76     31.25 o
   2   6  11        0.76       -8.94     36.58 o
   4   6  11      105.21       91.59     37.37 o
   6   6  11       74.28       92.02     43.98 o
 -25   7  11       43.56        9.25     53.03 o
 -23   7  11       25.71      -12.86     40.36 o
 -21   7  11      790.79      860.59     45.41 o
 -19   7  11      393.81      283.82     39.95 o
 -17   7  11      563.61      595.71     61.24 o
 -15   7  11      123.59       70.14     51.32 o
 -13   7  11       63.51       39.06     39.53 o
 -11   7  11     3830.97     3727.18     82.55 o
  -9   7  11     1998.14     1909.54     63.23 o
  -7   7  11       98.03       42.87     30.79 o
  -5   7  11      395.38      339.43     36.27 o
  -3   7  11      582.80      592.90     42.44 o
  -1   7  11      167.23      217.78     38.23 o
   1   7  11        3.42       21.68     31.31 o
   3   7  11      108.92      141.42     36.35 o
   5   7  11        8.08       27.47     48.53 o
 -26   8  11       31.39        7.87     77.13 o
 -24   8  11      472.85      429.71     57.92 o
 -22   8  11      401.53      525.93     54.94 o
 -20   8  11      279.43      256.46     47.76 o
 -18   8  11       19.46      -53.85     82.64 o
 -16   8  11     1393.32     1492.50     80.00 o
 -14   8  11       46.49      106.87    109.40 o
 -12   8  11      551.69      539.77     38.85 o
 -10   8  11      191.53      206.56     29.99 o
  -8   8  11     2138.80     2140.85     67.22 o
  -6   8  11       17.35       -8.72     32.53 o
  -4   8  11       23.34       67.28     35.40 o
  -2   8  11      223.91      261.43     43.07 o
   0   8  11     1074.55     1186.48     56.71 o
   2   8  11       31.30       26.60     35.15 o
   4   8  11       56.16       67.69     66.04 o
   6   8  11        8.16       83.72    110.97 o
 -25   9  11       41.17       44.27     65.62 o
 -23   9  11      221.98      197.01     81.93 o
 -21   9  11       29.17        7.36     50.32 o
 -19   9  11      475.33      552.16     75.07 o
 -17   9  11        2.20      -31.86    113.33 o
 -15   9  11       12.92       48.34     55.35 o
 -13   9  11      381.49      339.42     52.79 o
 -11   9  11       23.61       63.05     29.73 o
  -9   9  11      272.32      279.90     33.42 o
  -7   9  11      864.86      738.03     45.99 o
  -5   9  11      198.55      285.38     60.96 o
  -3   9  11      110.56       55.55     37.26 o
  -1   9  11      188.26      206.67     42.96 o
   1   9  11       73.20       26.43     42.97 o
   3   9  11      163.06      193.19     66.88 o
   5   9  11       47.74      -26.95     63.64 o
 -24  10  11       19.27        0.39     58.17 o
 -22  10  11       69.42       -4.59     51.30 o
 -20  10  11       66.59       95.69     69.70 o
 -18  10  11       16.83      -59.74     59.74 o
 -16  10  11       65.43        5.87     52.44 o
 -14  10  11       43.59        4.62     51.67 o
 -12  10  11        1.08        7.80     49.94 o
 -10  10  11       72.14       35.72     32.26 o
  -8  10  11       40.40       16.22     32.49 o
  -6  10  11        0.19      -34.47     36.10 o
  -4  10  11      129.05      127.19     39.60 o
  -2  10  11       93.42       72.17     43.35 o
   0  10  11       29.62       58.97     42.60 o
   2  10  11       76.68       87.96     45.72 o
   4  10  11        0.30       23.20     69.00 o
 -23  11  11       81.16      121.95     60.47 o
 -21  11  11       26.28      106.62     52.84 o
 -19  11  11       48.21       71.49     65.66 o
 -17  11  11      416.02      452.96    137.73 o
 -15  11  11      697.68      577.59     66.75 o
 -13  11  11       27.75      -24.20     56.63 o
 -11  11  11      392.11      405.22     70.05 o
  -9  11  11       12.42      -15.78     33.03 o
  -7  11  11      212.76      177.54     38.95 o
  -5  11  11      135.53      165.83     43.36 o
  -3  11  11       22.63       44.40     41.41 o
  -1  11  11        1.93      -41.92     44.42 o
   1  11  11        6.21        6.80     47.70 o
   3  11  11      134.98       93.58     86.57 o
 -20  12  11       10.67        9.30    110.97 o
 -18  12  11       36.14      -15.03     68.98 o
 -16  12  11      220.51      260.56     67.33 o
 -14  12  11      223.78      148.42     59.48 o
 -12  12  11       78.25       54.41     57.59 o
 -10  12  11       46.66       24.74     50.63 o
  -8  12  11      156.73      144.56     37.41 o
  -6  12  11      156.80       86.10     45.38 o
  -4  12  11        9.43      -44.58     44.58 o
  -2  12  11      105.81       55.12     46.66 o
   0  12  11       22.74       -6.48     50.50 o
   2  12  11       96.47       82.43     70.05 o
 -19  13  11        0.96      -49.05     72.92 o
 -17  13  11       16.35      -64.93     64.93 o
 -15  13  11        5.06      -11.65     63.93 o
 -13  13  11       26.49      -28.33     68.47 o
 -11  13  11      179.57       89.78     59.35 o
  -9  13  11       37.68       57.83     53.29 o
  -7  13  11        6.98      -38.30     38.30 o
  -5  13  11       11.72        5.67     47.12 o
  -3  13  11       56.50       51.30     50.16 o
  -1  13  11       12.72       33.48     50.60 o
 -18  14  11      124.00      199.44    130.65 o
 -16  14  11        2.39       84.54     69.96 o
 -14  14  11       82.20       80.28     66.09 o
 -12  14  11      117.03        9.30     66.75 o
 -10  14  11       32.05      -66.11     66.11 o
  -8  14  11       51.16       69.23     57.75 o
  -6  14  11        8.34       27.07     47.88 o
  -4  14  11       54.75       89.60     55.99 o
  -2  14  11       20.57        5.30     51.02 o
 -15  15  11       33.37      -74.47     74.47 o
 -13  15  11       49.81       17.55    127.50 o
 -11  15  11       13.05       50.78    154.26 o
  -9  15  11       15.01      -21.74     58.86 o
  -7  15  11      133.85      150.38     63.93 o
  -5  15  11       17.98      -47.11     47.11 o
 -28   0  12        3.97       18.89     83.42 o
 -26   0  12      294.52      338.42     81.85 o
 -24   0  12      742.83      715.70     80.28 o
 -22   0  12        0.55        4.61     36.05 o
 -20   0  12      169.43      192.53     36.61 o
 -18   0  12     5770.35     6004.72    229.35 o
 -16   0  12      325.64      319.53     70.83 o
 -14   0  12      760.44      812.21     75.55 o
 -12   0  12      711.65      708.32     67.68 o
 -10   0  12      356.09      231.39     50.37 o
  -8   0  12     4918.34     4811.06    130.78 o
  -6   0  12     2031.64     2239.19     76.70 o
  -4   0  12      603.40      671.36     43.41 o
  -2   0  12      570.87      588.13     64.54 o
   0   0  12       27.95      -12.41     33.55 o
   2   0  12      825.31      746.26     46.43 o
   4   0  12     1330.59     1503.34     65.86 o
   6   0  12        7.29      -15.31     53.90 o
 -27   1  12       79.86       36.44     56.00 o
 -25   1  12      113.99      -17.53     48.82 o
 -23   1  12      178.46      163.83     29.07 o
 -21   1  12      407.83      403.49     29.14 o
 -19   1  12      140.37      140.98     29.11 o
 -17   1  12      244.67      225.87     29.68 o
 -15   1  12       31.24       -3.97     42.75 o
 -13   1  12       86.23      105.31     39.50 o
 -11   1  12     1228.41     1351.02    128.29 o
  -9   1  12       10.17       14.44     26.07 o
  -7   1  12     1308.91     1369.40     52.94 o
  -5   1  12       51.23       29.84     22.42 o
  -3   1  12       80.90       60.66     24.18 o
  -1   1  12      117.54      133.16     25.28 o
   1   1  12      394.14      392.06     28.83 o
   3   1  12       79.33       74.62     27.49 o
   5   1  12        3.19      -12.67     31.67 o
 -28   2  12        1.71      -53.39     53.39 o
 -26   2  12       37.32       40.06     48.18 o
 -24   2  12      127.07      107.03     37.62 o
 -22   2  12       29.71       75.20     25.26 o
 -20   2  12       46.53       89.63     24.01 o
 -18   2  12      514.16      532.87     36.12 o
 -16   2  12       56.72       93.03     26.40 o
 -14   2  12       32.26       44.07     59.81 o
 -12   2  12      198.46      203.55     30.47 o
 -10   2  12       54.09       59.00     27.06 o
  -8   2  12      731.14      813.21     45.13 o
  -6   2  12      366.33      429.71     36.73 o
  -4   2  12      176.28      176.85     27.13 o
  -2   2  12       32.96       31.58     22.02 o
   0   2  12        1.03        0.77     29.86 o
   2   2  12       12.98      -14.16     33.21 o
   4   2  12       83.67       42.93     32.85 o
   6   2  12      708.38      483.95     41.70 o
 -27   3  12      294.49      280.40     60.10 o
 -25   3  12      148.00       84.98     45.90 o
 -23   3  12      244.56      278.58     28.68 o
 -21   3  12     1070.25     1176.20     37.01 o
 -19   3  12      153.38       58.73     22.77 o
 -17   3  12      146.84      143.01     24.39 o
 -15   3  12      906.69     1030.79     44.09 o
 -13   3  12     1292.80     1286.60     62.18 o
 -11   3  12       26.98       33.31     33.28 o
  -9   3  12        8.89       59.36     36.99 o
  -7   3  12     1876.75     1901.94     71.73 o
  -5   3  12       17.04       -8.25     30.04 o
  -3   3  12      458.40      327.82     39.65 o
  -1   3  12      873.08      924.53     40.67 o
   1   3  12      373.16      372.59     35.10 o
   3   3  12       17.07       11.82     31.32 o
   5   3  12      334.07      313.21     56.19 o
 -26   4  12      244.72      217.77     69.59 o
 -24   4  12      102.72       70.43     42.67 o
 -22   4  12        0.89        0.24     30.94 o
 -20   4  12      420.63      450.88     36.43 o
 -18   4  12      817.72      984.61     47.84 o
 -16   4  12       25.55      -14.06     64.16 o
 -14   4  12     1351.46     1347.67     64.25 o
 -12   4  12      121.90      104.01     35.85 o
 -10   4  12      428.37      498.96     41.98 o
  -8   4  12       13.30       -3.57     27.81 o
  -6   4  12      137.25      102.94     33.00 o
  -4   4  12      172.81      141.33     33.20 o
  -2   4  12      609.59      655.39     36.49 o
   0   4  12       63.84       32.17     30.86 o
   2   4  12      213.93      224.28     69.97 o
   4   4  12       91.21      145.49     35.21 o
   6   4  12      110.20      120.14     45.44 o
 -27   5  12        2.83       -3.15     72.41 o
 -25   5  12       95.38       23.26     85.79 o
 -23   5  12      212.04      242.34     49.05 o
 -21   5  12       66.17       39.47     34.18 o
 -19   5  12       65.67       53.26     35.97 o
 -17   5  12       19.55       -7.55     73.19 o
 -15   5  12        2.83      -28.73     28.73 o
 -13   5  12        2.06      -29.81     29.81 o
 -11   5  12      846.20      889.81     61.33 o
  -9   5  12       38.44      -21.88     28.95 o
  -7   5  12      123.98       45.46     32.93 o
  -5   5  12        3.38       -4.68     33.33 o
  -3   5  12        3.78      -15.24     33.33 o
  -1   5  12      283.69      257.23     42.03 o
   1   5  12       72.04       91.63     33.41 o
   3   5  12       15.62      -33.78     34.38 o
   5   5  12       40.25       27.23     34.55 o
 -26   6  12      133.09      126.37     84.21 o
 -24   6  12      238.27      239.41     40.80 o
 -22   6  12        3.92       24.21     34.35 o
 -20   6  12      252.77      233.85     62.58 o
 -18   6  12      735.93      884.28     69.96 o
 -16   6  12      205.53      207.08    126.71 o
 -14   6  12      732.20      650.99     35.94 o
 -12   6  12      329.01      273.99     35.06 o
 -10   6  12     1563.19     1679.12     60.23 o
  -8   6  12        2.49        4.97     31.69 o
  -6   6  12       11.84       10.47     31.73 o
  -4   6  12      364.22      313.77     65.54 o
  -2   6  12      731.37      733.43     46.84 o
   0   6  12        0.27       59.04     31.83 o
   2   6  12      343.69      402.28     39.31 o
   4   6  12      153.69      221.65     39.77 o
 -25   7  12        6.34      -53.07     53.07 o
 -23   7  12       71.67       -6.83     81.50 o
 -21   7  12      793.86      867.65     65.38 o
 -19   7  12        9.44       80.94     55.32 o
 -17   7  12       19.14       13.38     51.05 o
 -15   7  12      680.68      818.35     63.13 o
 -13   7  12     1927.67     1958.67     58.09 o
 -11   7  12      306.65      293.55     36.51 o
  -9   7  12      451.43      444.26     39.06 o
  -7   7  12        7.51       31.29     34.48 o
  -5   7  12       18.10       30.33     35.17 o
  -3   7  12       42.68        6.12     35.23 o
  -1   7  12      267.89      195.95     42.22 o
   1   7  12       34.44       77.97     35.57 o
   3   7  12       20.35       30.01     42.71 o
 -24   8  12       26.39       -8.07     53.17 o
 -22   8  12        2.31       66.37     47.58 o
 -20   8  12      117.41       71.07    126.71 o
 -18   8  12       49.25       32.49     59.33 o
 -16   8  12       14.81      -25.37     61.39 o
 -14   8  12        0.23      -49.10    145.60 o
 -12   8  12       47.44       78.69     30.96 o
 -10   8  12        0.08        4.84     34.41 o
  -8   8  12      307.41      250.69     38.65 o
  -6   8  12      223.96      156.84     35.69 o
  -4   8  12       18.55      -33.28     35.60 o
  -2   8  12        0.89       35.37     37.65 o
   0   8  12        0.14       16.48     34.72 o
   2   8  12       16.88      -25.46     37.71 o
   4   8  12        6.25       72.55     69.29 o
 -23   9  12       13.18       37.58     51.54 o
 -21   9  12      142.53      195.29     76.34 o
 -19   9  12      154.24      183.94     64.22 o
 -17   9  12       89.57       22.43     59.83 o
 -15   9  12       17.84       35.98     63.75 o
 -13   9  12      749.04      762.43     66.11 o
 -11   9  12       37.47       22.24     31.96 o
  -9   9  12      558.81      517.30     42.53 o
  -7   9  12      134.01      177.95     39.98 o
  -5   9  12      149.23      160.06     39.57 o
  -3   9  12       92.64      129.73     40.93 o
  -1   9  12      231.84      247.61     47.34 o
   1   9  12       20.79       95.16     40.32 o
   3   9  12       26.37       54.03     63.88 o
 -22  10  12       23.76       17.96     53.39 o
 -20  10  12       18.95       50.08     68.77 o
 -18  10  12      338.52      412.12     72.59 o
 -16  10  12       37.51        7.45     57.46 o
 -14  10  12        4.96      -15.60     51.94 o
 -12  10  12      316.40      210.48     59.81 o
 -10  10  12       56.09      109.62     33.25 o
  -8  10  12       20.34      -20.96     38.12 o
  -6  10  12        0.43      -25.62     48.70 o
  -4  10  12      196.56      205.02     44.18 o
  -2  10  12      284.76      357.90     71.37 o
   0  10  12        0.15       -2.42     48.64 o
   2  10  12      231.47       66.00     69.00 o
 -21  11  12      115.27       -7.67     78.28 o
 -19  11  12        1.15      -18.95     68.44 o
 -17  11  12        8.79       81.08     60.94 o
 -15  11  12       51.75       77.09     60.65 o
 -13  11  12        4.56      123.67     88.15 o
 -11  11  12       28.66       21.30     53.69 o
  -9  11  12      174.25      199.30     43.97 o
  -7  11  12      134.34      146.27     45.27 o
  -5  11  12       26.21       -9.23     44.83 o
  -3  11  12       54.03      -30.25     45.26 o
  -1  11  12        0.05      -49.35     49.35 o
   1  11  12      149.45       52.87    104.67 o
 -20  12  12        9.86      -73.13     77.06 o
 -18  12  12      289.88      314.04     76.01 o
 -16  12  12       52.27       68.12     89.72 o
 -14  12  12       21.21       12.96     61.58 o
 -12  12  12       84.51        6.21     57.79 o
 -10  12  12        3.01       35.82     76.34 o
  -8  12  12       42.94      -42.32     42.32 o
  -6  12  12       10.78        9.37     43.61 o
  -4  12  12        1.45      -15.53     48.51 o
  -2  12  12       83.29       85.64     49.27 o
 -19  13  12       14.99     -100.74    100.74 o
 -17  13  12        1.67       38.80     75.29 o
 -15  13  12      473.25      446.59     73.96 o
 -13  13  12        7.66       24.85     62.88 o
 -11  13  12       13.95       20.04     60.07 o
  -9  13  12       88.56       49.87     61.77 o
  -7  13  12       16.42        6.91     47.05 o
  -5  13  12       91.64       75.46     47.34 o
  -3  13  12        5.19      -14.33     68.30 o
 -16  14  12       39.03      140.09     73.46 o
 -14  14  12      163.78      149.44     81.85 o
 -12  14  12       28.43      -28.26     67.65 o
 -10  14  12       27.55       34.35     65.05 o
  -8  14  12        5.55      -15.74     92.87 o
  -6  14  12       36.00       41.02     50.96 o
 -27   1  13       39.59      -40.05     51.05 o
 -25   1  13      211.83      281.44     51.16 o
 -23   1  13       31.95      100.18     29.59 o
 -21   1  13      270.78      289.93     27.30 o
 -19   1  13       12.60       24.49     26.42 o
 -17   1  13      547.84      628.90    109.62 o
 -15   1  13      204.11      204.01     70.05 o
 -13   1  13     1508.46     1437.11     72.32 o
 -11   1  13        5.11       19.96     30.31 o
  -9   1  13      177.86      195.50     28.46 o
  -7   1  13     1174.15     1195.48     41.70 o
  -5   1  13      130.41       97.58     36.13 o
  -3   1  13      421.15      504.23     30.27 o
  -1   1  13      709.60      779.63     37.31 o
   1   1  13        4.97        3.60     31.00 o
   3   1  13       32.29      -14.34     34.17 o
 -28   2  13      791.27      735.66     88.93 o
 -26   2  13      208.36      285.04     55.62 o
 -24   2  13        3.23       25.57     34.78 o
 -22   2  13       24.80       22.51     26.61 o
 -20   2  13      562.50      721.89     50.43 o
 -18   2  13      711.72      695.98     37.11 o
 -16   2  13       70.13       89.64     83.42 o
 -14   2  13       69.86      122.80     33.08 o
 -12   2  13      120.93      161.85     39.22 o
 -10   2  13     1126.91     1163.41     57.31 o
  -8   2  13       54.08       -7.95     51.16 o
  -6   2  13     1043.83     1099.11     46.61 o
  -4   2  13      404.71      447.69     33.87 o
  -2   2  13      184.51      187.65     32.68 o
   0   2  13       84.63      146.26     32.45 o
   2   2  13        3.34       22.47     33.91 o
   4   2  13      169.87      170.00     38.86 o
 -27   3  13       11.33      -39.35     67.68 o
 -25   3  13       20.54       40.50     61.95 o
 -23   3  13        8.93        2.33     47.48 o
 -21   3  13        6.18        9.41     37.44 o
 -19   3  13      159.13       80.28     78.70 o
 -17   3  13       98.08        5.96     38.85 o
 -15   3  13     1135.60     1107.62    170.78 o
 -13   3  13       55.13      105.76     40.07 o
 -11   3  13      458.54      404.18     42.25 o
  -9   3  13       56.20      139.81     55.09 o
  -7   3  13      477.54      469.40     38.72 o
  -5   3  13      395.26      353.73     33.00 o
  -3   3  13        4.66      -28.27     28.27 o
  -1   3  13       13.02       16.83     31.08 o
   1   3  13        1.68      -30.46     30.46 o
   3   3  13        1.83      -32.15     35.43 o
 -26   4  13       30.09      143.02     67.26 o
 -24   4  13      191.69      248.37     50.21 o
 -22   4  13      201.20      277.13     35.86 o
 -20   4  13       87.08      119.06     70.83 o
 -18   4  13      850.92      867.30    105.46 o
 -16   4  13      382.87      396.02     46.23 o
 -14   4  13      313.29      350.59     48.80 o
 -12   4  13      523.76      550.75     46.59 o
 -10   4  13       67.40      123.58     33.27 o
  -8   4  13        0.21       52.03     33.07 o
  -6   4  13        8.32       25.57     33.20 o
  -4   4  13      204.96      148.74     31.24 o
  -2   4  13        1.27        8.38     30.26 o
   0   4  13       91.56       19.18     33.98 o
   2   4  13       92.13       61.52     34.65 o
   4   4  13        2.85       20.52     43.42 o
 -27   5  13        3.24        4.41     70.87 o
 -25   5  13       35.68       71.21     61.39 o
 -23   5  13     1149.30     1219.55     64.72 o
 -21   5  13        3.25      -36.12     51.55 o
 -19   5  13       18.18      -33.25     60.60 o
 -17   5  13       90.34      234.53     86.57 o
 -15   5  13     1032.19     1036.68     58.48 o
 -13   5  13       11.86       25.00     33.73 o
 -11   5  13      168.18      189.19     61.29 o
  -9   5  13      356.31      346.92     36.38 o
  -7   5  13     1490.47     1447.86     59.35 o
  -5   5  13       31.56       91.80     38.32 o
  -3   5  13      110.33      168.26     32.52 o
  -1   5  13       15.87       98.28     33.90 o
   1   5  13      371.36      326.31     39.16 o
   3   5  13       28.98      108.93     45.29 o
 -26   6  13       14.98       53.73     66.15 o
 -24   6  13        0.50      -34.63     87.56 o
 -22   6  13       59.61       47.71     80.25 o
 -20   6  13        1.47       75.27     58.24 o
 -18   6  13       30.60       11.33     55.95 o
 -16   6  13      256.50      232.01     53.32 o
 -14   6  13       34.65       79.27     34.46 o
 -12   6  13      315.08      346.57     39.72 o
 -10   6  13     1550.22     1442.57     70.69 o
  -8   6  13       73.41       72.32     34.72 o
  -6   6  13       36.63       -2.17     35.28 o
  -4   6  13      339.76      336.55     44.25 o
  -2   6  13        3.78       -8.86     38.85 o
   0   6  13        6.87      -31.13     35.95 o
   2   6  13        0.40      -44.27     44.27 o
 -25   7  13        6.21       22.08     54.17 o
 -23   7  13      721.75      668.30     59.00 o
 -21   7  13       52.27      118.71     63.13 o
 -19   7  13      111.93       77.57    113.33 o
 -17   7  13      477.18      610.79     67.46 o
 -15   7  13        3.98      -34.23     34.23 o
 -13   7  13       95.36      122.24     47.61 o
 -11   7  13      173.14      125.96     36.27 o
  -9   7  13       20.95        3.29     34.21 o
  -7   7  13        8.10      -25.73     36.46 o
  -5   7  13        0.28      -11.55     37.19 o
  -3   7  13       31.52      -30.87     47.26 o
  -1   7  13       50.20       87.46     38.14 o
   1   7  13       85.25      131.39     39.92 o
 -24   8  13       35.59       40.47     54.99 o
 -22   8  13       53.52       77.04     53.09 o
 -20   8  13       64.71      131.46     68.07 o
 -18   8  13      237.97      270.35     82.64 o
 -16   8  13      151.71      214.18     93.66 o
 -14   8  13        4.06      -35.91     35.91 o
 -12   8  13      563.32      735.34     86.88 o
 -10   8  13      384.52      389.43     40.71 o
  -8   8  13       46.25       77.67     38.44 o
  -6   8  13      151.36      194.82     41.57 o
  -4   8  13       33.04       15.96     41.05 o
  -2   8  13       11.80       29.71     43.71 o
   0   8  13       14.37        2.63     38.15 o
 -23   9  13       26.24      114.39     56.90 o
 -21   9  13       67.31      113.69     67.83 o
 -19   9  13        9.49      -22.19     61.93 o
 -17   9  13        1.34      -66.90     66.90 o
 -15   9  13      217.54      203.32     62.52 o
 -13   9  13      248.69      359.25     43.85 o
 -11   9  13       74.76       78.01     37.76 o
  -9   9  13       26.08       28.41     38.86 o
  -7   9  13      145.87      109.72     42.03 o
  -5   9  13        0.16      -42.21     42.21 o
  -3   9  13        1.76        3.20     44.95 o
  -1   9  13        1.98      -45.38     45.38 o
 -22  10  13       54.48       74.00     53.18 o
 -20  10  13       23.86      -11.46    127.50 o
 -18  10  13      190.17      232.78     67.65 o
 -16  10  13       15.37       33.18    170.78 o
 -14  10  13       66.76      -42.72     56.73 o
 -12  10  13        0.30       22.64     49.44 o
 -10  10  13       15.20      -17.95     41.90 o
  -8  10  13       39.69       37.35     41.45 o
  -6  10  13      153.24       80.81     43.69 o
  -4  10  13        1.61      -17.90     43.86 o
  -2  10  13       12.06      -46.49     46.49 o
 -21  11  13        1.42      -92.87     92.87 o
 -19  11  13       60.65       47.99     75.51 o
 -17  11  13       66.31      132.46     64.30 o
 -15  11  13       56.47       58.19     64.10 o
 -13  11  13       31.11       27.49     58.92 o
 -11  11  13       14.96      -38.03     51.40 o
  -9  11  13       63.82       65.17     44.05 o
  -7  11  13      183.16      263.82     74.72 o
  -5  11  13        4.38      -16.14     47.39 o
  -3  11  13      147.10      102.02     52.57 o
 -18  12  13       94.62      -71.45    147.17 o
 -16  12  13      110.56      236.87    102.31 o
 -14  12  13       18.62      -61.40    103.10 o
 -12  12  13      156.60      133.64     62.00 o
 -10  12  13      106.55       45.15     54.40 o
  -8  12  13       54.79       23.22     47.00 o
  -6  12  13       10.61      -37.60     50.01 o
  -4  12  13        4.90      -66.84     71.62 o
 -17  13  13       15.27       26.23     72.61 o
 -15  13  13        0.85        5.21     70.62 o
 -13  13  13        4.90       54.89     85.00 o
 -11  13  13        2.82      -69.26     69.26 o
  -9  13  13       17.06      190.46     97.59 o
  -7  13  13       22.27        8.92     50.59 o
 -26   0  14        1.52      -67.68     67.68 o
 -24   0  14       23.13       14.55     42.25 o
 -22   0  14       33.99      121.20     40.82 o
 -20   0  14      166.52      197.06     49.10 o
 -18   0  14      274.51      432.86     88.15 o
 -16   0  14      116.98      179.44     72.41 o
 -14   0  14     5779.36     5677.61    232.96 o
 -12   0  14       48.63       62.96     56.67 o
 -10   0  14      154.85       74.03     36.68 o
  -8   0  14      984.62      996.50     54.54 o
  -6   0  14      161.31       86.57     47.22 o
  -4   0  14      182.59      147.84     43.02 o
  -2   0  14      233.74      270.12     41.54 o
   0   0  14       64.81      -10.44     50.92 o
   2   0  14      261.73      214.07    107.04 o
 -27   1  14       58.50       51.99     54.40 o
 -25   1  14        2.12       29.24     43.97 o
 -23   1  14      281.85      274.86     31.42 o
 -21   1  14       16.03       31.80     30.30 o
 -19   1  14      132.17       70.75     39.63 o
 -17   1  14      200.73      173.15     72.41 o
 -15   1  14      168.71      170.42     49.75 o
 -13   1  14      715.85      713.81     56.57 o
 -11   1  14       15.88       12.34     71.62 o
  -9   1  14      820.78      823.55     52.76 o
  -7   1  14       90.25       90.64     32.89 o
  -5   1  14        4.12        4.00     30.06 o
  -3   1  14      111.49      137.29     43.72 o
  -1   1  14       65.63      -24.16     32.42 o
   1   1  14       36.62        5.64     34.77 o
 -26   2  14      101.75       49.55     64.35 o
 -24   2  14      127.70       53.99     43.87 o
 -22   2  14        3.28      -20.43     62.18 o
 -20   2  14        8.03       -1.57     91.30 o
 -18   2  14       91.35       56.67     80.28 o
 -16   2  14       58.36        7.45     41.89 o
 -14   2  14      369.61      383.86     55.09 o
 -12   2  14      211.27      188.44     43.87 o
 -10   2  14       42.90       -3.91     54.30 o
  -8   2  14       43.28       42.68     32.96 o
  -6   2  14       24.11        7.51     29.53 o
  -4   2  14       98.32      123.72     32.30 o
  -2   2  14        6.81      -32.30     32.30 o
   0   2  14       23.77       20.78     34.45 o
   2   2  14       76.63       87.90     42.72 o
 -27   3  14        1.50      -23.13     60.86 o
 -25   3  14       58.13       66.34     62.69 o
 -23   3  14      531.53      589.08    106.25 o
 -21   3  14       24.86       56.00     54.73 o
 -19   3  14      282.90      278.61     94.44 o
 -17   3  14      369.68      412.69     53.52 o
 -15   3  14      519.78      493.71     47.75 o
 -13   3  14      997.50     1061.19     58.61 o
 -11   3  14      240.13      335.54     46.71 o
  -9   3  14      296.65      380.87     47.29 o
  -7   3  14       77.30      125.85     31.38 o
  -5   3  14       54.69       64.91     31.26 o
  -3   3  14      250.91      260.70     35.62 o
  -1   3  14       36.32       72.61     34.57 o
   1   3  14       20.00       15.35     34.69 o
 -26   4  14       96.22       52.26     73.19 o
 -24   4  14       99.91       66.87     57.70 o
 -22   4  14       79.38       97.44     57.81 o
 -20   4  14      251.86      335.27    105.46 o
 -18   4  14      181.40      187.30     45.96 o
 -16   4  14      391.38      372.18     55.88 o
 -14   4  14      266.56      438.66     47.96 o
 -12   4  14      672.11      697.12     70.83 o
 -10   4  14     1034.23      939.05     49.17 o
  -8   4  14      190.68      214.66     38.54 o
  -6   4  14       43.35       80.60     33.62 o
  -4   4  14        1.12      -31.63     31.63 o
  -2   4  14       99.28      115.23     36.10 o
   0   4  14        0.99      -21.49     38.92 o
 -25   5  14       55.66      -15.97     49.01 o
 -23   5  14       21.05      -47.97     47.97 o
 -21   5  14       46.92       22.73     60.56 o
 -19   5  14       29.68      -40.93     94.44 o
 -17   5  14        9.56      -32.35     43.86 o
 -15   5  14      344.84      294.55     40.92 o
 -13   5  14       27.05       53.31     37.28 o
 -11   5  14      120.30      172.88     39.06 o
  -9   5  14      194.28      201.54     40.80 o
  -7   5  14        9.53       -9.79     36.20 o
  -5   5  14       18.94        8.66     33.49 o
  -3   5  14       12.03       15.57     35.23 o
  -1   5  14        7.78       32.80     38.85 o
   1   5  14       78.29      109.29     57.72 o
 -26   6  14        3.31      -77.13     77.13 o
 -24   6  14       16.37      -10.94     46.75 o
 -22   6  14       42.78        5.65     48.50 o
 -20   6  14      234.93      256.05     63.41 o
 -18   6  14        8.71       80.28     92.87 o
 -16   6  14        7.58       -0.68    119.63 o
 -14   6  14      683.68      836.86     49.11 o
 -12   6  14      311.72      282.26     39.47 o
 -10   6  14      961.66      777.41     62.37 o
  -8   6  14        4.44      -31.64     39.17 o
  -6   6  14      138.39       91.42     40.10 o
  -4   6  14       86.46       51.27     43.62 o
  -2   6  14        0.82        1.60     37.13 o
   0   6  14        2.60       19.99     45.68 o
 -25   7  14       88.11      157.70     98.25 o
 -23   7  14        7.31       60.43     52.17 o
 -21   7  14       36.72      -57.48     60.51 o
 -19   7  14      184.95      127.05     77.13 o
 -17   7  14      117.92      129.07     85.00 o
 -15   7  14       74.28       41.86     52.73 o
 -13   7  14        0.70       24.90     38.82 o
 -11   7  14       12.08       70.63     40.06 o
  -9   7  14      133.25      191.30     41.56 o
  -7   7  14        8.98       25.59     42.74 o
  -5   7  14       23.15       -4.14     49.85 o
  -3   7  14       93.32       95.06     38.18 o
  -1   7  14      452.84      364.48     51.21 o
 -24   8  14        0.67       -7.94     56.18 o
 -22   8  14       11.75      -23.31     68.04 o
 -20   8  14       26.15      -57.15     61.73 o
 -18   8  14        1.28      -12.75     62.00 o
 -16   8  14      123.77      132.22     94.44 o
 -14   8  14      218.31      125.85     41.05 o
 -12   8  14       51.36       40.48     51.30 o
 -10   8  14       57.73      -10.13     39.40 o
  -8   8  14       88.05       19.08     41.63 o
  -6   8  14        8.88       73.56     43.48 o
  -4   8  14        0.98      -44.30     44.30 o
  -2   8  14       85.80       32.76     47.86 o
 -23   9  14        0.77      -20.27     80.55 o
 -21   9  14       20.59       89.05     73.26 o
 -19   9  14       62.40       38.23     80.28 o
 -17   9  14       37.47       32.54     65.38 o
 -15   9  14        3.50       23.61     91.30 o
 -13   9  14        1.75       34.35     42.18 o
 -11   9  14        8.35      -40.93     41.87 o
  -9   9  14      120.59       82.88     43.71 o
  -7   9  14        7.21       -8.58     43.96 o
  -5   9  14      163.20       77.30     45.72 o
  -3   9  14      160.39      195.98     65.41 o
 -20  10  14      275.50      391.31     89.72 o
 -18  10  14       92.30       34.31     62.98 o
 -16  10  14       12.32      -64.10     64.10 o
 -14  10  14      119.14       99.17     96.02 o
 -12  10  14       91.91      108.09     68.02 o
 -10  10  14       17.69      -35.11     66.52 o
  -8  10  14       77.19      132.84     46.82 o
  -6  10  14       36.09       33.11     45.76 o
  -4  10  14       22.91       25.29     66.91 o
 -19  11  14       82.88       38.79     71.08 o
 -17  11  14       58.58       26.86     66.56 o
 -15  11  14       34.74       22.88     66.34 o
 -13  11  14        1.22      179.44     99.17 o
 -11  11  14        2.99        3.76    112.54 o
  -9  11  14       19.02       -9.19     48.40 o
  -7  11  14       45.83       48.89     50.04 o
  -5  11  14      116.53      148.84     71.01 o
 -16  12  14        1.78       70.02     67.70 o
 -14  12  14        1.14      119.69     66.09 o
 -12  12  14       22.40      -89.72     97.59 o
 -10  12  14        1.86       24.10     57.85 o
  -8  12  14       83.26       37.15     50.74 o
 -27   1  15      193.29      267.59     80.28 o
 -25   1  15       41.38       84.28     59.74 o
 -23   1  15       32.19       53.12     57.30 o
 -21   1  15      181.91      208.25     73.19 o
 -19   1  15      629.29      727.21    105.46 o
 -17   1  15      232.95      124.35     86.57 o
 -15   1  15       73.28       37.78     41.91 o
 -13   1  15       16.50       16.26     43.87 o
 -11   1  15      242.76      306.45     39.29 o
  -9   1  15       91.07      189.06     48.27 o
  -7   1  15       77.72       93.95     35.74 o
  -5   1  15       21.00       10.74     32.95 o
  -3   1  15       40.26       52.21     38.73 o
  -1   1  15       99.21       96.06     50.78 o
 -26   2  15       23.13      -82.05    155.04 o
 -24   2  15      107.19       67.66     58.52 o
 -22   2  15      149.49      191.12     58.40 o
 -20   2  15      104.72      143.24     94.44 o
 -18   2  15       14.29       -9.31     57.45 o
 -16   2  15      393.83      479.59     50.92 o
 -14   2  15       52.05       27.06     79.49 o
 -12   2  15      338.28      338.40     49.52 o
 -10   2  15      140.41      165.48     36.46 o
  -8   2  15       53.66      102.89     37.81 o
  -6   2  15      318.15      343.22     37.31 o
  -4   2  15       27.42       21.67     34.90 o
  -2   2  15       21.25      -18.74     34.93 o
 -25   3  15        4.54      -60.95     60.95 o
 -23   3  15        4.55      -56.96     56.96 o
 -21   3  15       79.71      -77.13     96.02 o
 -19   3  15        9.70       24.74     44.75 o
 -17   3  15      330.48      333.89     50.92 o
 -15   3  15      372.52      273.54     49.90 o
 -13   3  15      208.78      200.14     47.64 o
 -11   3  15       43.35       98.96     88.93 o
  -9   3  15        2.20       26.50     37.53 o
  -7   3  15      108.09       53.58     35.47 o
  -5   3  15       52.18       89.06     42.03 o
  -3   3  15       14.36       23.61     35.82 o
  -1   3  15        0.86      -51.03     51.03 o
 -26   4  15        4.80       77.21     66.62 o
 -24   4  15       71.75      139.37    105.46 o
 -22   4  15       60.00      121.78     86.57 o
 -20   4  15      218.39      365.18    107.04 o
 -18   4  15        6.12      -27.87     54.30 o
 -16   4  15       25.36       -5.79     44.57 o
 -14   4  15      435.75      369.63     52.87 o
 -12   4  15      349.13      242.40     43.43 o
 -10   4  15       24.18       26.69     40.87 o
  -8   4  15       82.75       37.55     39.17 o
  -6   4  15        2.03       -7.03     33.53 o
  -4   4  15        3.09      -19.52     35.99 o
  -2   4  15      209.07      227.52     50.28 o
 -25   5  15      294.73      323.54    114.91 o
 -23   5  15        0.77       39.71     71.62 o
 -21   5  15        1.26      -11.02    103.89 o
 -19   5  15      244.26      303.79     91.30 o
 -17   5  15        7.47      -39.33     39.33 o
 -15   5  15      255.64      229.51     41.15 o
 -13   5  15       19.74       -4.71     36.92 o
 -11   5  15      154.14      216.90     42.73 o
  -9   5  15      129.81      140.48     40.03 o
  -7   5  15        3.92       55.57     63.33 o
  -5   5  15       23.00      102.35     38.11 o
  -3   5  15      131.27      196.41     46.09 o
 -24   6  15       73.79       73.14     53.85 o
 -22   6  15      254.27      196.76    107.04 o
 -20   6  15       27.49       29.91    103.89 o
 -18   6  15        7.65      -89.72     89.72 o
 -16   6  15      143.80      185.91     38.93 o
 -14   6  15        1.15      -18.20     38.54 o
 -12   6  15       74.47       34.47     40.29 o
 -10   6  15      191.43      165.61     42.61 o
  -8   6  15       98.11        7.34     39.56 o
  -6   6  15       40.99       -4.32     42.92 o
  -4   6  15        0.18      -10.24     37.47 o
  -2   6  15        6.76      -35.39     61.26 o
 -23   7  15        2.44       53.91     53.13 o
 -21   7  15       29.19       85.00    114.91 o
 -19   7  15       38.01        7.87     89.72 o
 -17   7  15       57.67      154.26     96.02 o
 -15   7  15       15.02       28.31     41.05 o
 -13   7  15       12.95      -28.68     39.98 o
 -11   7  15      881.57      779.91    100.35 o
  -9   7  15       12.69       -2.38     44.07 o
  -7   7  15        2.55       16.25     43.89 o
  -5   7  15       23.45       17.78     53.16 o
  -3   7  15        4.23      -29.79     61.85 o
 -22   8  15      204.35      296.44     81.06 o
 -20   8  15       84.05      114.70     70.72 o
 -18   8  15       20.92       14.17    103.89 o
 -16   8  15       12.31      -80.28     80.28 o
 -14   8  15      189.51      167.82     44.81 o
 -12   8  15       62.81       -3.40     42.32 o
 -10   8  15       68.54       20.58     43.55 o
  -8   8  15       75.86      140.31     45.07 o
  -6   8  15      187.31      249.22     50.31 o
  -4   8  15       12.36      -19.29     81.85 o
 -21   9  15        9.85       11.81    122.78 o
 -19   9  15       24.99       91.34     71.10 o
 -17   9  15        0.43       -4.72    102.31 o
 -15   9  15       37.64      116.48     99.17 o
 -13   9  15      121.38       84.06     46.40 o
 -11   9  15       73.64      -45.55     45.55 o
  -9   9  15      308.71      266.21     49.42 o
  -7   9  15       40.43       26.92     48.95 o
 -20  10  15        6.16      -23.61     86.57 o
 -18  10  15       37.64       24.95     69.56 o
 -16  10  15        6.96      -78.70    100.74 o
 -14  10  15       31.54      125.92     97.59 o
 -12  10  15       25.33       38.54     48.59 o
 -10  10  15       24.64      -37.12     47.06 o
  -8  10  15       20.64      -48.53     48.53 o
 -15  11  15        9.29      -99.17     99.17 o
 -13  11  15       25.90      -96.02     96.02 o
 -11  11  15       23.86      -66.69    105.97 o
 -16   0  16      254.37      322.68     64.54 o
 -14   0  16        7.81      -47.22     64.54 o
 -12   0  16       31.35      -11.02     66.11 o
 -10   0  16      260.02      349.44     72.41 o
  -8   0  16      196.06      258.14     72.41 o
  -6   0  16       43.84      180.15     65.32 o
  -4   0  16     1096.41      988.50    138.52 o
 -25   1  16        5.84       64.01     59.94 o
 -23   1  16       14.01        6.54     73.98 o
 -21   1  16        0.90       65.80     83.42 o
 -19   1  16       26.95       78.64     51.83 o
 -17   1  16        2.18       20.46     51.74 o
 -15   1  16        5.70        5.12     51.94 o
 -13   1  16        6.24       51.86     38.12 o
 -11   1  16       99.76      128.70     45.07 o
  -9   1  16       62.86       48.48     46.71 o
  -7   1  16       50.01       49.61     44.94 o
  -5   1  16      162.37      124.46     45.38 o
  -3   1  16        7.94      -23.73     82.64 o
 -24   2  16        0.84       53.09     64.57 o
 -22   2  16      149.78      235.36     67.68 o
 -20   2  16      103.86      113.52     53.15 o
 -18   2  16        8.54      -44.09     44.09 o
 -16   2  16      270.29      372.73     52.07 o
 -14   2  16       11.57       56.82     67.68 o
 -12   2  16        9.30       28.83     46.26 o
 -10   2  16       42.04       51.93     38.15 o
  -8   2  16        7.72       39.78     36.04 o
  -6   2  16       40.30       22.04     37.63 o
  -4   2  16      101.17      135.37    108.61 o
 -25   3  16        7.16      -77.13     77.13 o
 -23   3  16        7.00      -38.34     61.94 o
 -21   3  16      193.58      413.98    111.76 o
 -19   3  16        1.95      -49.77     49.77 o
 -17   3  16       70.59       64.63     52.18 o
 -15   3  16      210.53      246.85     53.29 o
 -13   3  16      139.07      232.35     53.29 o
 -11   3  16      368.11      399.93     48.86 o
  -9   3  16       14.28       28.28     34.42 o
  -7   3  16       59.77       57.34     37.71 o
  -5   3  16       53.00       92.67     47.69 o
 -24   4  16      112.33       62.69     67.68 o
 -22   4  16      111.46      165.28    113.33 o
 -20   4  16       25.29       -3.15    100.74 o
 -18   4  16      165.22      154.90     53.00 o
 -16   4  16       31.17       44.86     69.26 o
 -14   4  16        3.70      -14.14     42.47 o
 -12   4  16       55.97       15.11     41.29 o
 -10   4  16      132.45      105.83     43.20 o
  -8   4  16      194.34      186.06     43.39 o
  -6   4  16        5.95      -37.93     40.90 o
  -4   4  16       25.60        4.06     66.90 o
 -23   5  16        0.04       14.66     64.82 o
 -21   5  16       95.97       94.44    110.18 o
 -19   5  16       56.21      149.53     88.15 o
 -17   5  16      106.45       53.97     61.32 o
 -15   5  16        9.80       40.54     43.07 o
 -13   5  16       77.19       49.20     45.54 o
 -11   5  16        3.85        3.15     43.74 o
  -9   5  16        1.60      -11.07     41.92 o
  -7   5  16       26.00       15.97     39.91 o
  -5   5  16        0.47       86.60     59.74 o
 -22   6  16       25.30      -48.80    116.48 o
 -20   6  16       17.32       31.48    105.46 o
 -18   6  16        4.75       51.94     99.17 o
 -16   6  16      370.79      400.47     46.50 o
 -14   6  16       38.02        1.52     40.78 o
 -12   6  16        0.21      -43.74     43.74 o
 -10   6  16       74.99       76.34     47.44 o
  -8   6  16      166.29       56.34     45.49 o
  -6   6  16       28.59      -14.66     58.49 o
 -21   7  16       87.05      332.13    124.35 o
 -19   7  16      222.25       96.02    107.04 o
 -17   7  16       16.53       62.96     88.15 o
 -15   7  16       54.86       35.09     45.27 o
 -13   7  16      551.36      546.82     53.51 o
 -11   7  16        2.52      -43.64     43.64 o
  -9   7  16      378.20      354.24     53.21 o
  -7   7  16        0.69      -63.28     99.17 o
 -20   8  16        0.73      -77.13    108.61 o
 -18   8  16       37.51       -4.72     94.44 o
 -16   8  16        1.00      -44.07     85.00 o
 -14   8  16       55.69       -7.59     44.91 o
 -12   8  16       14.89      -33.19     79.74 o
 -10   8  16       79.62      -22.12     45.42 o
  -8   8  16       48.79       35.00    103.89 o
 -17   9  16        6.80      -50.37    105.46 o
 -15   9  16       14.70       77.13     89.72 o
 -13   9  16       54.16       37.03     62.88 o
 -11   9  16       30.47       -4.40     49.90 o
 -21   1  17      242.25      437.59     75.55 o
 -19   1  17      101.53      116.48     62.96 o
 -17   1  17       43.10       73.98     62.96 o
 -15   1  17       47.76       44.27     43.95 o
 -13   1  17       11.19      -38.21     48.82 o
 -11   1  17       36.01       39.24     47.82 o
  -9   1  17       12.50       29.53     52.86 o
  -7   1  17        2.82       50.37    107.04 o
 -24   2  17        9.67      -62.96     70.83 o
 -22   2  17       17.28       30.12     62.59 o
 -20   2  17        7.15      -40.30     67.68 o
 -18   2  17      238.55      194.98     53.56 o
 -16   2  17       92.59      133.79     54.16 o
 -14   2  17       24.71       55.27     49.30 o
 -12   2  17       16.60      -21.15     54.30 o
 -10   2  17       24.30      -44.33     44.33 o
  -8   2  17       90.46       86.57    103.89 o
 -23   3  17        2.81       79.51     63.13 o
 -21   3  17       26.27      -85.00    103.89 o
 -19   3  17        0.25       16.30     56.17 o
 -17   3  17        8.06      -20.86     51.23 o
 -15   3  17        4.69      -26.11     51.05 o
 -13   3  17       45.29       81.67     48.53 o
 -11   3  17      142.03      165.98     40.29 o
  -9   3  17      141.76       45.18     59.17 o
  -7   3  17       55.16       33.50    100.74 o
 -22   4  17       33.03      151.11    114.91 o
 -20   4  17       17.34      102.31    107.04 o
 -18   4  17       50.41      -10.14     60.60 o
 -16   4  17       13.05       42.52     45.99 o
 -14   4  17       97.02       74.66     52.84 o
 -12   4  17        8.75       70.10     47.34 o
 -10   4  17       36.15       -7.90     46.68 o
  -8   4  17       32.57      111.94     64.29 o
 -21   5  17       74.37      -29.91    107.04 o
 -19   5  17       27.40      -69.26     97.59 o
 -17   5  17        0.49      -11.65     49.94 o
 -15   5  17       95.86      123.19     48.57 o
 -13   5  17        2.40       30.35     45.63 o
 -11   5  17      141.93      150.36     50.09 o
  -9   5  17      154.33      133.01     73.98 o
 -20   6  17       32.02     -102.31    102.31 o
 -18   6  17        2.25      -29.91     99.17 o
 -16   6  17        4.28       44.02     47.40 o
 -14   6  17       37.02       40.62     48.65 o
 -12   6  17       10.55       84.70     51.87 o
 -10   6  17      167.29      127.93     90.51 o
 -17   7  17       20.80       47.22    102.31 o
 -15   7  17        1.79      -11.79     47.96 o
 -13   7  17        6.40        9.19    113.10 o
 -20   0  18       14.56      138.52     77.13 o
 -18   0  18       30.88       22.04     75.55 o
 -16   0  18      158.02       51.94     67.68 o
 -21   1  18       25.81       -9.44     70.83 o
 -19   1  18       72.64       72.41     75.55 o
 -17   1  18       11.82      -13.43     50.87 o
 -15   1  18       69.15       43.29     51.20 o
 -20   2  18      175.60       44.07     75.55 o
 -18   2  18       26.55       83.42     67.68 o
 -16   2  18       64.25        3.15     67.68 o
 -12   2  18       19.70      121.20    102.31 o
 -19   3  18        0.83       86.88     59.95 o
 -17   3  18       24.27       75.55     78.70 o
 -15   3  18       46.57       99.50     61.85 o
 -13   3  18       66.66      -75.55     96.02 o
 -18   4  18       38.94       83.42     91.30 o
 -16   4  18       17.45      136.38     48.32 o
 -14   4  18       14.73      -61.39     91.30 o
 
